# Supplementary material for: Cooperative reactivity of halomethanes and -silanes at an A-frame complex: transannular addition versus bridging tetrylenes
Source: Chem Sci. 2026 Apr 15;17(21):10547–58. doi: 10.1039/d6sc00337k (PMC13085931; doi:10.1039/d6sc00337k)
Supplement: SC-017-D6SC00337K-s002 [file SC-017-D6SC00337K-s002.cif]

# Supplementary Information (SI) for Chemical Science.
# This journal is © The Royal Society of Chemistry 2026

####################################################################### 
# 
# This file contains crystal structure data downloaded from the 
# Cambridge Structural Database (CSD) hosted by the Cambridge 
# Crystallographic Data Centre (CCDC).
# 
# Full information about CCDC data access policies and citation 
# guidelines are available at http://www.ccdc.cam.ac.uk/access/V1 
# 
# Audit and citation data items may have been added by the CCDC. 
# Please retain this information to preserve the provenance of 
# this file and to allow appropriate attribution of the data. 
# 
#######################################################################

data_MaPa067_MaPa_b
_database_code_depnum_ccdc_archive 'CCDC 2406490'
loop_
_audit_author_name
_audit_author_address
'Max Passargus'
;University Wuerzburg
Germany
;
_audit_update_record             
;
2025-11-26 deposited with the CCDC.	2026-04-06 downloaded from the CCDC.
;

_audit_creation_method           'CIF-fill 1.4e (K.Radacki, 2005-23)'
_audit_creation_date             2023-05-17
_shelx_SHELXL_version_number     2018/3
_chemical_formula_moiety         'C11 H30 Cl2 P4 Pt2'
_chemical_formula_sum            'C11 H30 Cl2 P4 Pt2'
_chemical_formula_weight         747.31
loop_
_atom_type_symbol
_atom_type_description
_atom_type_scat_dispersion_real
_atom_type_scat_dispersion_imag
_atom_type_scat_source
C C 0.0033 0.0016 'International Tables Vol C Tables 4.2.6.8 and 6.1.1.4'
H H 0.0000 0.0000 'International Tables Vol C Tables 4.2.6.8 and 6.1.1.4'
P P 0.1023 0.0942 'International Tables Vol C Tables 4.2.6.8 and 6.1.1.4'
Cl Cl 0.1484 0.1585 'International Tables Vol C Tables 4.2.6.8 and 6.1.1.4'
Pt Pt -1.7033 8.3905 'International Tables Vol C Tables 4.2.6.8 and 6.1.1.4'

_space_group_crystal_system      monoclinic
_space_group_IT_number           7
_space_group_name_H-M_alt        'P n'
_space_group_name_Hall           'P -2yac'
_shelx_space_group_comment       
;
 The symmetry employed for this shelxl refinement is uniquely defined by the 
 following loop, which should always be used as a source of symmetry 
 information in preference to the above space-group names. They are only 
 intended as comments.
;
loop_
_space_group_symop_operation_xyz
'x, y, z'
'x+1/2, -y, z+1/2'


_cell_length_a                   6.5571(19)
_cell_length_b                   12.974(2)
_cell_length_c                   12.042(2)
_cell_angle_alpha                90
_cell_angle_beta                 97.096(11)
_cell_angle_gamma                90
_cell_volume                     1016.6(4)
_cell_formula_units_Z            2
_cell_measurement_temperature    100(2)
_cell_measurement_reflns_used    9701
_cell_measurement_theta_min      3.14
_cell_measurement_theta_max      35.06

_exptl_crystal_description       plate
_exptl_crystal_colour            orange
_exptl_crystal_density_diffrn    2.441
_exptl_crystal_F_000             692
_exptl_crystal_size_max          0.203
_exptl_crystal_size_mid          0.088
_exptl_crystal_size_min          0.061
_exptl_absorpt_coefficient_mu    14.310
_exptl_absorpt_correction_type   multi-scan
_exptl_absorpt_correction_T_min  0.5264
_exptl_absorpt_correction_T_max  0.7471
_exptl_absorpt_process_details   'SADABS 2016/2 (Bruker AXS)'
_exptl_absorpt_special_details   
;
 Incident beam scaling, empirical absorption correction using spherical 
 harmonics, and outlier rejection was employed as implemented in SADABS. 
 Additional spherical absorption correction with mu*r value set to 0.2 was 
 applied.
;
_exptl_crystal_preparation       
;
 Crystals were grown at room temperature \%C from saturated solution in 
 dichloromethane. For data collection the crystal was immersed in a film of 
 perfluoropolyether oil, mounted on a polyimide loop and transferred to 
 stream of cold nitrogen (Oxford Cryostream 800).
;
_shelx_estimated_absorpt_T_min   0.159
_shelx_estimated_absorpt_T_max   0.476
_diffrn_ambient_temperature      100(2)
_diffrn_ambient_environment      N~2~
_diffrn_radiation_probe          x-ray
_diffrn_radiation_wavelength     0.71073
_diffrn_radiation_type           MoK\a
_diffrn_radiation_xray_symbol    K-L~2,3~
_diffrn_radiation_monochromator  'multi-layer mirror'
_diffrn_source                   'micro-focus sealed X-ray tube'
_diffrn_source_type              'Incoatec ImS 2.0'
_diffrn_measurement_device       'four-circle diffractometer'
_diffrn_measurement_device_type  'Bruker D8-Quest'
_diffrn_measurement_method       '\f and \w scans'
_diffrn_orient_matrix_type       
;
 Sparks R.A., Computational Crystallography p1-18 (Clarendon Press, 1982)
;
_diffrn_orient_matrix_UB_11      -0,0957439
_diffrn_orient_matrix_UB_12      -0,0547793
_diffrn_orient_matrix_UB_13      0,0201865
_diffrn_orient_matrix_UB_21      -0,1185142
_diffrn_orient_matrix_UB_22      0,0513843
_diffrn_orient_matrix_UB_23      -0,0280156
_diffrn_orient_matrix_UB_31      0,0201540
_diffrn_orient_matrix_UB_32      -0,0368954
_diffrn_orient_matrix_UB_33      -0,0689102
_diffrn_detector                 CPA
_diffrn_detector_type            'Photon II'
_diffrn_detector_area_resol_mean 7.5
_diffrn_reflns_number            26359
_diffrn_reflns_av_unetI/netI     0.0308
_diffrn_reflns_av_R_equivalents  0.0455
_diffrn_reflns_limit_h_min       -8
_diffrn_reflns_limit_h_max       8
_diffrn_reflns_limit_k_min       -14
_diffrn_reflns_limit_k_max       16
_diffrn_reflns_limit_l_min       -14
_diffrn_reflns_limit_l_max       14
_diffrn_reflns_theta_min         2.317
_diffrn_reflns_theta_max         26.022
_diffrn_reflns_theta_full        26.000
_diffrn_measured_fraction_theta_max 0.999
_diffrn_measured_fraction_theta_full 0.999
_diffrn_reflns_Laue_measured_fraction_max 0.999
_diffrn_reflns_Laue_measured_fraction_full 0.999
_diffrn_reflns_point_group_measured_fraction_max 0.998
_diffrn_reflns_point_group_measured_fraction_full 0.998
_reflns_number_total             3974
_reflns_number_gt                3901
_reflns_threshold_expression     'I > 2\s(I)'
_reflns_Friedel_coverage         0.990
_reflns_Friedel_fraction_max     0.997
_reflns_Friedel_fraction_full    0.997

_reflns_special_details          
;
 Reflections were merged by SHELXL according to the crystal class for the 
 calculation of statistics and refinement. _reflns_Friedel_fraction is 
 defined as the number of unique Friedel pairs measured divided by the number 
 that would be possible theoretically, ignoring centric projections and 
 systematic absences.
;

_computing_data_collection       'BIS 6.2.14 / APEX4 ver. 2021.10 (Bruker AXS)'
_computing_cell_refinement       'Saint+ ver. 8.40B (Bruker AXS)'
_computing_data_reduction        'Saint+ ver. 8.40B (Bruker AXS)'
_computing_structure_solution    'SHELXS 2013/1 (Sheldrick, 2008)'
_computing_structure_refinement  'SHELXL-2018/3 (Sheldrick, 2018)'
_computing_molecular_graphics    'ShelXLe (Huebschle et all, 2011)'
_computing_publication_material  'SHELXL-2018/3 (Sheldrick, 2018)'

_refine_special_details          
;
 Refined as a 2-component inversion twin, with BASF = 2.8%.
One reflection was omitted as an outlier (0 2 2).
;
_refine_ls_structure_factor_coef Fsqd
_refine_ls_matrix_type           full
_refine_ls_weighting_scheme      calc
_refine_ls_weighting_details     
'w=1/[\s^2^(Fo^2^)+0.6749P] where P=(Fo^2^+2Fc^2^)/3'
_atom_sites_solution_primary     ?
_atom_sites_solution_secondary   ?
_atom_sites_solution_hydrogens   geom
_refine_ls_hydrogen_treatment    constr
_refine_ls_extinction_method     none
_refine_ls_extinction_coef       .
_refine_ls_abs_structure_details 
;
 Refined as an inversion twin.
;
_refine_ls_abs_structure_Flack   0.028(8)
_chemical_absolute_configuration ?
_refine_ls_number_reflns         3974
_refine_ls_number_parameters     181
_refine_ls_number_restraints     2
_refine_ls_R_factor_all          0.0174
_refine_ls_R_factor_gt           0.0166
_refine_ls_wR_factor_ref         0.0371
_refine_ls_wR_factor_gt          0.0367
_refine_ls_goodness_of_fit_ref   1.051
_refine_ls_restrained_S_all      1.051
_refine_ls_shift/su_max          0.001
_refine_ls_shift/su_mean         0.000

loop_
_atom_site_label
_atom_site_type_symbol
_atom_site_fract_x
_atom_site_fract_y
_atom_site_fract_z
_atom_site_U_iso_or_equiv
_atom_site_adp_type
_atom_site_occupancy
_atom_site_site_symmetry_order
_atom_site_calc_flag
_atom_site_refinement_flags_posn
_atom_site_refinement_flags_adp
_atom_site_refinement_flags_occupancy
_atom_site_disorder_assembly
_atom_site_disorder_group
Pt1_1 Pt 0.47693(3) 0.65710(2) 0.51070(2) 0.01232(8) Uani 1 1 d . . . . .
Pt2_1 Pt 0.59847(3) 0.83313(2) 0.35144(2) 0.01333(8) Uani 1 1 d . . . . .
Cl1_1 Cl 0.6181(3) 0.55086(15) 0.66948(16) 0.0212(4) Uani 1 1 d . . . . .
Cl2_1 Cl 0.8915(3) 0.94292(15) 0.32844(16) 0.0213(4) Uani 1 1 d . . . . .
P1_1 P 0.6425(3) 0.55428(16) 0.39606(18) 0.0140(4) Uani 1 1 d . . . . .
P2_1 P 0.6538(3) 0.72036(16) 0.21454(17) 0.0150(4) Uani 1 1 d . . . . .
P3_1 P 0.5113(3) 0.94462(16) 0.48577(18) 0.0152(4) Uani 1 1 d . . . . .
P4_1 P 0.3270(3) 0.77081(15) 0.61929(17) 0.0140(4) Uani 1 1 d . . . . .
C1_1 C 0.9206(11) 0.5526(6) 0.4309(6) 0.0221(17) Uani 1 1 d . . . . .
H1A_1 H 0.981533 0.508951 0.377294 0.033 Uiso 1 1 calc R U . . .
H1B_1 H 0.955912 0.525060 0.506594 0.033 Uiso 1 1 calc R U . . .
H1C_1 H 0.974188 0.622907 0.427511 0.033 Uiso 1 1 calc R U . . .
C2_1 C 0.5745(13) 0.4187(6) 0.4002(7) 0.0220(18) Uani 1 1 d . . . . .
H2A_1 H 0.662320 0.378899 0.355762 0.033 Uiso 1 1 calc R U . . .
H2B_1 H 0.430310 0.409764 0.369116 0.033 Uiso 1 1 calc R U . . .
H2C_1 H 0.594317 0.394453 0.477794 0.033 Uiso 1 1 calc R U . . .
C3_1 C 0.6061(11) 0.5856(6) 0.2465(6) 0.0152(15) Uani 1 1 d . . . . .
H3A_1 H 0.699258 0.541788 0.208015 0.018 Uiso 1 1 calc R U . . .
H3B_1 H 0.463349 0.568039 0.215663 0.018 Uiso 1 1 calc R U . . .
C4_1 C 0.4858(13) 0.7407(7) 0.0831(6) 0.0244(18) Uani 1 1 d . . . . .
H4A_1 H 0.515348 0.688540 0.028449 0.037 Uiso 1 1 calc R U . . .
H4B_1 H 0.510243 0.809508 0.053949 0.037 Uiso 1 1 calc R U . . .
H4C_1 H 0.341913 0.734880 0.096693 0.037 Uiso 1 1 calc R U . . .
C5_1 C 0.9068(12) 0.7183(6) 0.1705(7) 0.0211(17) Uani 1 1 d . . . . .
H5A_1 H 0.906349 0.673399 0.105116 0.032 Uiso 1 1 calc R U . . .
H5B_1 H 1.005897 0.692194 0.231631 0.032 Uiso 1 1 calc R U . . .
H5C_1 H 0.945678 0.788362 0.150985 0.032 Uiso 1 1 calc R U . . .
C6_1 C 0.4162(13) 1.0677(6) 0.4283(7) 0.0236(19) Uani 1 1 d . . . . .
H6A_1 H 0.380069 1.111901 0.488879 0.035 Uiso 1 1 calc R U . . .
H6B_1 H 0.294263 1.056199 0.373979 0.035 Uiso 1 1 calc R U . . .
H6C_1 H 0.523174 1.101280 0.391034 0.035 Uiso 1 1 calc R U . . .
C7_1 C 0.7187(12) 0.9818(6) 0.5926(6) 0.0211(17) Uani 1 1 d . . . . .
H7A_1 H 0.666544 1.030503 0.644525 0.032 Uiso 1 1 calc R U . . .
H7B_1 H 0.828828 1.014492 0.557087 0.032 Uiso 1 1 calc R U . . .
H7C_1 H 0.772506 0.920440 0.633715 0.032 Uiso 1 1 calc R U . . .
C8_1 C 0.3045(11) 0.9027(6) 0.5637(6) 0.0160(15) Uani 1 1 d . . . . .
H8A_1 H 0.172890 0.908491 0.514062 0.019 Uiso 1 1 calc R U . . .
H8B_1 H 0.297861 0.950777 0.627020 0.019 Uiso 1 1 calc R U . . .
C9_1 C 0.4623(13) 0.7838(6) 0.7587(6) 0.0223(17) Uani 1 1 d . . . . .
H9A_1 H 0.389168 0.832700 0.801549 0.034 Uiso 1 1 calc R U . . .
H9B_1 H 0.601809 0.809104 0.754105 0.034 Uiso 1 1 calc R U . . .
H9C_1 H 0.469314 0.716522 0.796046 0.034 Uiso 1 1 calc R U . . .
C10_1 C 0.0656(12) 0.7451(6) 0.6437(7) 0.0211(17) Uani 1 1 d . . . . .
H10A_1 H 0.028705 0.790349 0.703227 0.032 Uiso 1 1 calc R U . . .
H10B_1 H 0.053285 0.673001 0.666145 0.032 Uiso 1 1 calc R U . . .
H10C_1 H -0.027171 0.758023 0.574827 0.032 Uiso 1 1 calc R U . . .
C11_1 C 0.3524(11) 0.7405(6) 0.3732(6) 0.0144(15) Uani 1 1 d . . . . .
H11A_1 H 0.313278 0.695681 0.307511 0.017 Uiso 1 1 calc R U . . .
H11B_1 H 0.231718 0.781262 0.389172 0.017 Uiso 1 1 calc R U . . .

loop_
_atom_site_aniso_label
_atom_site_aniso_U_11
_atom_site_aniso_U_22
_atom_site_aniso_U_33
_atom_site_aniso_U_23
_atom_site_aniso_U_13
_atom_site_aniso_U_12
Pt1_1 0.01189(16) 0.01387(15) 0.01149(18) 0.00015(13) 0.00262(13) -0.00016(13)
Pt2_1 0.01546(17) 0.01350(15) 0.01123(18) 0.00058(13) 0.00248(13) 0.00020(13)
Cl1_1 0.0246(10) 0.0228(10) 0.0168(9) 0.0054(8) 0.0051(8) 0.0047(8)
Cl2_1 0.0215(10) 0.0204(10) 0.0228(10) 0.0024(8) 0.0065(8) -0.0054(8)
P1_1 0.0130(10) 0.0163(10) 0.0129(10) -0.0011(8) 0.0023(8) 0.0014(8)
P2_1 0.0153(10) 0.0185(10) 0.0115(10) 0.0009(8) 0.0027(8) 0.0005(8)
P3_1 0.0181(11) 0.0137(9) 0.0139(10) -0.0003(8) 0.0021(8) 0.0011(8)
P4_1 0.0136(9) 0.0168(10) 0.0121(10) -0.0003(8) 0.0037(8) 0.0014(8)
C1_1 0.019(4) 0.030(4) 0.018(4) -0.008(3) 0.007(3) -0.004(3)
C2_1 0.027(5) 0.018(4) 0.021(4) 0.000(3) 0.004(4) -0.002(3)
C3_1 0.014(4) 0.018(4) 0.014(4) -0.006(3) 0.004(3) -0.003(3)
C4_1 0.025(4) 0.032(5) 0.016(4) -0.004(3) 0.000(4) 0.003(4)
C5_1 0.024(4) 0.022(4) 0.017(4) -0.003(3) 0.004(4) -0.004(3)
C6_1 0.032(5) 0.023(4) 0.017(4) 0.004(3) 0.008(4) 0.007(4)
C7_1 0.021(4) 0.022(4) 0.020(4) -0.002(3) 0.003(3) 0.002(3)
C8_1 0.019(4) 0.019(4) 0.010(3) 0.001(3) 0.002(3) 0.004(3)
C9_1 0.033(5) 0.020(4) 0.015(4) 0.004(3) 0.004(4) 0.002(4)
C10_1 0.020(4) 0.028(4) 0.017(4) -0.003(3) 0.008(3) 0.000(3)
C11_1 0.018(4) 0.015(4) 0.011(4) 0.000(3) 0.002(3) 0.002(3)

_geom_special_details            
;
 All esds (except the esd in the dihedral angle between two l.s. planes)
 are estimated using the full covariance matrix.  The cell esds are taken
 into account individually in the estimation of esds in distances, angles
 and torsion angles; correlations between esds in cell parameters are only
 used when they are defined by crystal symmetry.  An approximate (isotropic)
 treatment of cell esds is used for estimating esds involving l.s. planes.
;

loop_
_geom_bond_atom_site_label_1
_geom_bond_atom_site_label_2
_geom_bond_distance
_geom_bond_site_symmetry_2
_geom_bond_publ_flag
Pt1_1 C11_1 2.060(7) . ?
Pt1_1 P4_1 2.274(2) . ?
Pt1_1 P1_1 2.288(2) . ?
Pt1_1 Cl1_1 2.4445(19) . ?
Pt1_1 Pt2_1 3.1476(5) . ?
Pt2_1 C11_1 2.054(7) . ?
Pt2_1 P2_1 2.267(2) . ?
Pt2_1 P3_1 2.294(2) . ?
Pt2_1 Cl2_1 2.4351(19) . ?
P1_1 C2_1 1.816(8) . ?
P1_1 C1_1 1.820(8) . ?
P1_1 C3_1 1.833(7) . ?
P2_1 C5_1 1.803(8) . ?
P2_1 C3_1 1.826(8) . ?
P2_1 C4_1 1.832(8) . ?
P3_1 C7_1 1.818(8) . ?
P3_1 C6_1 1.820(8) . ?
P3_1 C8_1 1.825(7) . ?
P4_1 C10_1 1.805(8) . ?
P4_1 C9_1 1.807(8) . ?
P4_1 C8_1 1.837(8) . ?
C1_1 H1A_1 0.9800 . ?
C1_1 H1B_1 0.9800 . ?
C1_1 H1C_1 0.9800 . ?
C2_1 H2A_1 0.9800 . ?
C2_1 H2B_1 0.9800 . ?
C2_1 H2C_1 0.9800 . ?
C3_1 H3A_1 0.9900 . ?
C3_1 H3B_1 0.9900 . ?
C4_1 H4A_1 0.9800 . ?
C4_1 H4B_1 0.9800 . ?
C4_1 H4C_1 0.9800 . ?
C5_1 H5A_1 0.9800 . ?
C5_1 H5B_1 0.9800 . ?
C5_1 H5C_1 0.9800 . ?
C6_1 H6A_1 0.9800 . ?
C6_1 H6B_1 0.9800 . ?
C6_1 H6C_1 0.9800 . ?
C7_1 H7A_1 0.9800 . ?
C7_1 H7B_1 0.9800 . ?
C7_1 H7C_1 0.9800 . ?
C8_1 H8A_1 0.9900 . ?
C8_1 H8B_1 0.9900 . ?
C9_1 H9A_1 0.9800 . ?
C9_1 H9B_1 0.9800 . ?
C9_1 H9C_1 0.9800 . ?
C10_1 H10A_1 0.9800 . ?
C10_1 H10B_1 0.9800 . ?
C10_1 H10C_1 0.9800 . ?
C11_1 H11A_1 0.9900 . ?
C11_1 H11B_1 0.9900 . ?

loop_
_geom_angle_atom_site_label_1
_geom_angle_atom_site_label_2
_geom_angle_atom_site_label_3
_geom_angle
_geom_angle_site_symmetry_1
_geom_angle_site_symmetry_3
_geom_angle_publ_flag
C11_1 Pt1_1 P4_1 88.0(2) . . ?
C11_1 Pt1_1 P1_1 89.5(2) . . ?
P4_1 Pt1_1 P1_1 175.14(7) . . ?
C11_1 Pt1_1 Cl1_1 177.3(2) . . ?
P4_1 Pt1_1 Cl1_1 93.72(7) . . ?
P1_1 Pt1_1 Cl1_1 88.92(7) . . ?
C11_1 Pt1_1 Pt2_1 40.0(2) . . ?
P4_1 Pt1_1 Pt2_1 92.27(5) . . ?
P1_1 Pt1_1 Pt2_1 83.14(5) . . ?
Cl1_1 Pt1_1 Pt2_1 141.80(5) . . ?
C11_1 Pt2_1 P2_1 85.1(2) . . ?
C11_1 Pt2_1 P3_1 90.6(2) . . ?
P2_1 Pt2_1 P3_1 174.82(8) . . ?
C11_1 Pt2_1 Cl2_1 179.2(2) . . ?
P2_1 Pt2_1 Cl2_1 95.48(7) . . ?
P3_1 Pt2_1 Cl2_1 88.86(7) . . ?
C11_1 Pt2_1 Pt1_1 40.2(2) . . ?
P2_1 Pt2_1 Pt1_1 92.87(5) . . ?
P3_1 Pt2_1 Pt1_1 85.64(5) . . ?
Cl2_1 Pt2_1 Pt1_1 139.16(5) . . ?
C2_1 P1_1 C1_1 103.0(4) . . ?
C2_1 P1_1 C3_1 103.8(4) . . ?
C1_1 P1_1 C3_1 103.5(4) . . ?
C2_1 P1_1 Pt1_1 114.3(3) . . ?
C1_1 P1_1 Pt1_1 113.9(3) . . ?
C3_1 P1_1 Pt1_1 116.7(2) . . ?
C5_1 P2_1 C3_1 103.6(4) . . ?
C5_1 P2_1 C4_1 103.0(4) . . ?
C3_1 P2_1 C4_1 102.7(4) . . ?
C5_1 P2_1 Pt2_1 117.3(3) . . ?
C3_1 P2_1 Pt2_1 114.7(2) . . ?
C4_1 P2_1 Pt2_1 113.7(3) . . ?
C7_1 P3_1 C6_1 103.2(4) . . ?
C7_1 P3_1 C8_1 104.7(4) . . ?
C6_1 P3_1 C8_1 102.4(4) . . ?
C7_1 P3_1 Pt2_1 115.9(3) . . ?
C6_1 P3_1 Pt2_1 112.9(3) . . ?
C8_1 P3_1 Pt2_1 116.1(3) . . ?
C10_1 P4_1 C9_1 103.5(4) . . ?
C10_1 P4_1 C8_1 101.3(4) . . ?
C9_1 P4_1 C8_1 105.1(4) . . ?
C10_1 P4_1 Pt1_1 117.4(3) . . ?
C9_1 P4_1 Pt1_1 113.4(3) . . ?
C8_1 P4_1 Pt1_1 114.6(2) . . ?
P1_1 C1_1 H1A_1 109.5 . . ?
P1_1 C1_1 H1B_1 109.5 . . ?
H1A_1 C1_1 H1B_1 109.5 . . ?
P1_1 C1_1 H1C_1 109.5 . . ?
H1A_1 C1_1 H1C_1 109.5 . . ?
H1B_1 C1_1 H1C_1 109.5 . . ?
P1_1 C2_1 H2A_1 109.5 . . ?
P1_1 C2_1 H2B_1 109.5 . . ?
H2A_1 C2_1 H2B_1 109.5 . . ?
P1_1 C2_1 H2C_1 109.5 . . ?
H2A_1 C2_1 H2C_1 109.5 . . ?
H2B_1 C2_1 H2C_1 109.5 . . ?
P2_1 C3_1 P1_1 114.5(4) . . ?
P2_1 C3_1 H3A_1 108.6 . . ?
P1_1 C3_1 H3A_1 108.6 . . ?
P2_1 C3_1 H3B_1 108.6 . . ?
P1_1 C3_1 H3B_1 108.6 . . ?
H3A_1 C3_1 H3B_1 107.6 . . ?
P2_1 C4_1 H4A_1 109.5 . . ?
P2_1 C4_1 H4B_1 109.5 . . ?
H4A_1 C4_1 H4B_1 109.5 . . ?
P2_1 C4_1 H4C_1 109.5 . . ?
H4A_1 C4_1 H4C_1 109.5 . . ?
H4B_1 C4_1 H4C_1 109.5 . . ?
P2_1 C5_1 H5A_1 109.5 . . ?
P2_1 C5_1 H5B_1 109.5 . . ?
H5A_1 C5_1 H5B_1 109.5 . . ?
P2_1 C5_1 H5C_1 109.5 . . ?
H5A_1 C5_1 H5C_1 109.5 . . ?
H5B_1 C5_1 H5C_1 109.5 . . ?
P3_1 C6_1 H6A_1 109.5 . . ?
P3_1 C6_1 H6B_1 109.5 . . ?
H6A_1 C6_1 H6B_1 109.5 . . ?
P3_1 C6_1 H6C_1 109.5 . . ?
H6A_1 C6_1 H6C_1 109.5 . . ?
H6B_1 C6_1 H6C_1 109.5 . . ?
P3_1 C7_1 H7A_1 109.5 . . ?
P3_1 C7_1 H7B_1 109.5 . . ?
H7A_1 C7_1 H7B_1 109.5 . . ?
P3_1 C7_1 H7C_1 109.5 . . ?
H7A_1 C7_1 H7C_1 109.5 . . ?
H7B_1 C7_1 H7C_1 109.5 . . ?
P3_1 C8_1 P4_1 115.7(4) . . ?
P3_1 C8_1 H8A_1 108.4 . . ?
P4_1 C8_1 H8A_1 108.4 . . ?
P3_1 C8_1 H8B_1 108.4 . . ?
P4_1 C8_1 H8B_1 108.4 . . ?
H8A_1 C8_1 H8B_1 107.4 . . ?
P4_1 C9_1 H9A_1 109.5 . . ?
P4_1 C9_1 H9B_1 109.5 . . ?
H9A_1 C9_1 H9B_1 109.5 . . ?
P4_1 C9_1 H9C_1 109.5 . . ?
H9A_1 C9_1 H9C_1 109.5 . . ?
H9B_1 C9_1 H9C_1 109.5 . . ?
P4_1 C10_1 H10A_1 109.5 . . ?
P4_1 C10_1 H10B_1 109.5 . . ?
H10A_1 C10_1 H10B_1 109.5 . . ?
P4_1 C10_1 H10C_1 109.5 . . ?
H10A_1 C10_1 H10C_1 109.5 . . ?
H10B_1 C10_1 H10C_1 109.5 . . ?
Pt2_1 C11_1 Pt1_1 99.8(3) . . ?
Pt2_1 C11_1 H11A_1 111.8 . . ?
Pt1_1 C11_1 H11A_1 111.8 . . ?
Pt2_1 C11_1 H11B_1 111.8 . . ?
Pt1_1 C11_1 H11B_1 111.8 . . ?
H11A_1 C11_1 H11B_1 109.5 . . ?

loop_
_geom_torsion_atom_site_label_1
_geom_torsion_atom_site_label_2
_geom_torsion_atom_site_label_3
_geom_torsion_atom_site_label_4
_geom_torsion
_geom_torsion_site_symmetry_1
_geom_torsion_site_symmetry_2
_geom_torsion_site_symmetry_3
_geom_torsion_site_symmetry_4
_geom_torsion_publ_flag
C5_1 P2_1 C3_1 P1_1 101.4(4) . . . . ?
C4_1 P2_1 C3_1 P1_1 -151.6(4) . . . . ?
Pt2_1 P2_1 C3_1 P1_1 -27.7(5) . . . . ?
C2_1 P1_1 C3_1 P2_1 177.8(4) . . . . ?
C1_1 P1_1 C3_1 P2_1 -75.0(5) . . . . ?
Pt1_1 P1_1 C3_1 P2_1 51.0(5) . . . . ?
C7_1 P3_1 C8_1 P4_1 -80.8(5) . . . . ?
C6_1 P3_1 C8_1 P4_1 171.9(4) . . . . ?
Pt2_1 P3_1 C8_1 P4_1 48.4(5) . . . . ?
C10_1 P4_1 C8_1 P3_1 -160.8(4) . . . . ?
C9_1 P4_1 C8_1 P3_1 91.7(5) . . . . ?
Pt1_1 P4_1 C8_1 P3_1 -33.4(5) . . . . ?

_refine_diff_density_max         0.529
_refine_diff_density_min         -0.446
_refine_diff_density_rms         0.097

_shelx_res_file                  
;
TITL final_b.res in Pn
    MaPa067_MaPa_b.res
    created by SHELXL-2018/3 at 13:43:00 on 24-Oct-2025
REM Old TITL final in Pn
REM SHELXT solution in Pn
REM R1 0.036,  Rweak 0.022,  Alpha 0.100,  Orientation as input
REM Flack x =  0.073 ( 0.006 ) from Parsons' quotients
REM Formula found by SHELXT:  C14 P2 Cl4 Pt2
CELL  0.71073   6.5571  12.9739  12.0425   90.000   97.096   90.000
ZERR    2.000   0.0019   0.0023   0.0022    0.000    0.011    0.000
LATT -1
SYMM 1/2+X, -Y, 1/2+Z
SFAC C H P CL PT
UNIT 22 60 8 4 4
TEMP -173.150
L.S. 10
BOND $H
LIST 4
SIZE 0.061 0.088 0.203
CONF
ACTA 52
FMAP 2
PLAN 20
SHEL 999 0.81
OMIT  0   2   2
twin

WGHT    0.000000    0.674900
BASF   0.02786
FVAR       0.31110
RESI 1 ALL
PT1   5    0.476929    0.657098    0.510701    11.00000    0.01189    0.01387 =
         0.01149    0.00015    0.00262   -0.00016
PT2   5    0.598466    0.833133    0.351436    11.00000    0.01546    0.01350 =
         0.01123    0.00058    0.00248    0.00020
CL1   4    0.618112    0.550855    0.669481    11.00000    0.02457    0.02283 =
         0.01681    0.00544    0.00509    0.00474
CL2   4    0.891526    0.942923    0.328441    11.00000    0.02152    0.02035 =
         0.02282    0.00243    0.00645   -0.00539
P1    3    0.642516    0.554275    0.396061    11.00000    0.01305    0.01625 =
         0.01291   -0.00108    0.00225    0.00139
P2    3    0.653752    0.720360    0.214539    11.00000    0.01535    0.01854 =
         0.01150    0.00090    0.00271    0.00054
P3    3    0.511334    0.944621    0.485766    11.00000    0.01811    0.01367 =
         0.01388   -0.00032    0.00211    0.00114
P4    3    0.326980    0.770813    0.619290    11.00000    0.01361    0.01683 =
         0.01211   -0.00035    0.00365    0.00142
C1    1    0.920631    0.552605    0.430884    11.00000    0.01927    0.02967 =
         0.01848   -0.00753    0.00676   -0.00357
AFIX 137
H1A   2    0.981533    0.508951    0.377294    11.00000   -1.50000
H1B   2    0.955912    0.525060    0.506594    11.00000   -1.50000
H1C   2    0.974188    0.622907    0.427511    11.00000   -1.50000
AFIX   0
C2    1    0.574542    0.418750    0.400155    11.00000    0.02675    0.01828 =
         0.02114    0.00000    0.00359   -0.00192
AFIX 137
H2A   2    0.662320    0.378899    0.355762    11.00000   -1.50000
H2B   2    0.430310    0.409764    0.369116    11.00000   -1.50000
H2C   2    0.594317    0.394453    0.477794    11.00000   -1.50000
AFIX   0
C3    1    0.606125    0.585578    0.246476    11.00000    0.01436    0.01795 =
         0.01365   -0.00585    0.00365   -0.00251
AFIX  23
H3A   2    0.699258    0.541788    0.208015    11.00000   -1.20000
H3B   2    0.463349    0.568039    0.215663    11.00000   -1.20000
AFIX   0
C4    1    0.485785    0.740686    0.083129    11.00000    0.02542    0.03167 =
         0.01559   -0.00395    0.00031    0.00268
AFIX 137
H4A   2    0.515348    0.688540    0.028449    11.00000   -1.50000
H4B   2    0.510243    0.809508    0.053949    11.00000   -1.50000
H4C   2    0.341913    0.734880    0.096693    11.00000   -1.50000
AFIX   0
C5    1    0.906801    0.718349    0.170547    11.00000    0.02415    0.02246 =
         0.01689   -0.00250    0.00365   -0.00359
AFIX 137
H5A   2    0.906349    0.673399    0.105116    11.00000   -1.50000
H5B   2    1.005897    0.692194    0.231631    11.00000   -1.50000
H5C   2    0.945678    0.788362    0.150985    11.00000   -1.50000
AFIX   0
C6    1    0.416240    1.067698    0.428283    11.00000    0.03221    0.02271 =
         0.01709    0.00410    0.00752    0.00687
AFIX 137
H6A   2    0.380069    1.111901    0.488879    11.00000   -1.50000
H6B   2    0.294263    1.056199    0.373979    11.00000   -1.50000
H6C   2    0.523174    1.101280    0.391034    11.00000   -1.50000
AFIX   0
C7    1    0.718693    0.981797    0.592579    11.00000    0.02134    0.02225 =
         0.01986   -0.00227    0.00309    0.00187
AFIX 137
H7A   2    0.666544    1.030503    0.644525    11.00000   -1.50000
H7B   2    0.828828    1.014492    0.557087    11.00000   -1.50000
H7C   2    0.772506    0.920440    0.633715    11.00000   -1.50000
AFIX   0
C8    1    0.304502    0.902741    0.563692    11.00000    0.01911    0.01929 =
         0.00983    0.00080    0.00219    0.00422
AFIX  23
H8A   2    0.172890    0.908491    0.514062    11.00000   -1.20000
H8B   2    0.297861    0.950777    0.627020    11.00000   -1.20000
AFIX   0
C9    1    0.462303    0.783767    0.758701    11.00000    0.03291    0.01975 =
         0.01466    0.00444    0.00414    0.00182
AFIX 137
H9A   2    0.389168    0.832700    0.801549    11.00000   -1.50000
H9B   2    0.601809    0.809104    0.754105    11.00000   -1.50000
H9C   2    0.469314    0.716522    0.796046    11.00000   -1.50000
AFIX   0
C10   1    0.065571    0.745109    0.643657    11.00000    0.01962    0.02809 =
         0.01701   -0.00310    0.00850   -0.00018
AFIX 137
H10A  2    0.028705    0.790349    0.703227    11.00000   -1.50000
H10B  2    0.053285    0.673001    0.666145    11.00000   -1.50000
H10C  2   -0.027171    0.758023    0.574827    11.00000   -1.50000
AFIX   0
C11   1    0.352394    0.740510    0.373222    11.00000    0.01752    0.01472 =
         0.01116    0.00017    0.00235    0.00230
AFIX  23
H11A  2    0.313278    0.695681    0.307511    11.00000   -1.20000
H11B  2    0.231718    0.781262    0.389172    11.00000   -1.20000
RESI 0
AFIX   0
HKLF 4


REM  final_b.res in Pn
REM wR2 = 0.0371, GooF = S = 1.051, Restrained GooF = 1.051 for all data
REM R1 = 0.0166 for 3901 Fo > 4sig(Fo) and 0.0174 for all 3974 data
REM 181 parameters refined using 2 restraints

END

WGHT      0.0000      0.6771

REM Highest difference peak  0.529,  deepest hole -0.446,  1-sigma level  0.097
Q1    1   0.4485  0.8298  0.3117  11.00000  0.05    0.53
Q2    1   0.3404  0.6591  0.4767  11.00000  0.05    0.53
Q3    1   0.7310  0.8303  0.3872  11.00000  0.05    0.53
Q4    1   0.6360  0.6575  0.5376  11.00000  0.05    0.49
Q5    1   0.4995  0.5823  0.5181  11.00000  0.05    0.47
Q6    1   0.6909  0.9017  0.4059  11.00000  0.05    0.46
Q7    1   0.5374  1.0178  0.4846  11.00000  0.05    0.46
Q8    1   0.5819  0.9358  0.3420  11.00000  0.05    0.45
Q9    1   0.7596  0.9224  0.3482  11.00000  0.05    0.43
Q10   1   0.3153  0.5800  0.5141  11.00000  0.05    0.42
Q11   1   0.4533  0.7561  0.3454  11.00000  0.05    0.41
Q12   1   0.3159  0.6555  0.5604  11.00000  0.05    0.39
Q13   1   0.5528  0.6010  0.6057  11.00000  0.05    0.38
Q14   1   0.3610  0.7214  0.4654  11.00000  0.05    0.38
Q15   1   0.9732  0.6897  0.0023  11.00000  0.05    0.37
Q16   1   0.3759  0.7574  0.6821  11.00000  0.05    0.37
Q17   1   0.7669  0.6527  0.2772  11.00000  0.05    0.36
Q18   1   0.4189  0.9100  0.5444  11.00000  0.05    0.36
Q19   1   0.3807  0.5840  0.4728  11.00000  0.05    0.36
Q20   1   0.1407  0.9596  0.4623  11.00000  0.05    0.36
;
_shelx_res_checksum              96695

_exptl_crystal_recrystallization_method 
'Re-crystallisation from solvent: DCM/Pentane'
_chemical_properties_physical    
'Air-sensitive,Moisture-sensitive,Heat-sensitive,Oxygen-sensitive,decompose in vacuum'
####################################################################### 
# 
# This file contains crystal structure data downloaded from the 
# Cambridge Structural Database (CSD) hosted by the Cambridge 
# Crystallographic Data Centre (CCDC).
# 
# Full information about CCDC data access policies and citation 
# guidelines are available at http://www.ccdc.cam.ac.uk/access/V1 
# 
# Audit and citation data items may have been added by the CCDC. 
# Please retain this information to preserve the provenance of 
# this file and to allow appropriate attribution of the data. 
# 
#######################################################################

data_final_a
_database_code_depnum_ccdc_archive 'CCDC 2406509'
loop_
_audit_author_name
_audit_author_address
'Max Passargus'
;University Wuerzburg
Germany
;
_audit_update_record             
;
2025-11-26 deposited with the CCDC.	2026-04-06 downloaded from the CCDC.
;

_audit_creation_method           'CIF-fill 1.4a (K.Radacki, 2005-23)'
_audit_creation_date             2023-04-24
_shelx_SHELXL_version_number     2018/3
_chemical_formula_moiety         'C12 H32 Br4 P4 Pt2'
_chemical_formula_sum            'C12 H32 Br4 P4 Pt2'
_chemical_formula_weight         1010.07
loop_
_atom_type_symbol
_atom_type_description
_atom_type_scat_dispersion_real
_atom_type_scat_dispersion_imag
_atom_type_scat_source
C C 0.0033 0.0016 'International Tables Vol C Tables 4.2.6.8 and 6.1.1.4'
H H 0.0000 0.0000 'International Tables Vol C Tables 4.2.6.8 and 6.1.1.4'
P P 0.1023 0.0942 'International Tables Vol C Tables 4.2.6.8 and 6.1.1.4'
Br Br -0.2901 2.4595 'International Tables Vol C Tables 4.2.6.8 and 6.1.1.4'
Pt Pt -1.7033 8.3905 'International Tables Vol C Tables 4.2.6.8 and 6.1.1.4'

_space_group_crystal_system      monoclinic
_space_group_IT_number           15
_space_group_name_H-M_alt        'C 2/c'
_space_group_name_Hall           '-C 2yc'
_shelx_space_group_comment       
;
 The symmetry employed for this shelxl refinement is uniquely defined by the 
 following loop, which should always be used as a source of symmetry 
 information in preference to the above space-group names. They are only 
 intended as comments.
;
loop_
_space_group_symop_operation_xyz
'x, y, z'
'-x, y, -z+1/2'
'x+1/2, y+1/2, z'
'-x+1/2, y+1/2, -z+1/2'
'-x, -y, -z'
'x, -y, z-1/2'
'-x+1/2, -y+1/2, -z'
'x+1/2, -y+1/2, z-1/2'


_cell_length_a                   18.672(4)
_cell_length_b                   10.955(4)
_cell_length_c                   13.051(5)
_cell_angle_alpha                90
_cell_angle_beta                 117.21(3)
_cell_angle_gamma                90
_cell_volume                     2374.2(14)
_cell_formula_units_Z            4
_cell_measurement_temperature    100(2)
_cell_measurement_reflns_used    4079
_cell_measurement_theta_min      3.16
_cell_measurement_theta_max      36.21

_exptl_crystal_description       plate
_exptl_crystal_colour            yellow
_exptl_crystal_density_diffrn    2.826
_exptl_crystal_F_000             1840
_exptl_crystal_size_max          0.179
_exptl_crystal_size_mid          0.133
_exptl_crystal_size_min          0.055
_exptl_absorpt_coefficient_mu    18.768
_exptl_absorpt_correction_type   multi-scan
_exptl_absorpt_correction_T_min  0.6162
_exptl_absorpt_correction_T_max  0.7471
_exptl_absorpt_process_details   'SADABS 2016/2 (Bruker AXS)'
_exptl_absorpt_special_details   
;
 Incident beam scaling, empirical absorption correction using spherical 
 harmonics, and outlier rejection was employed as implemented in SADABS. 
 Additional spherical absorption correction with mu*r value set to 0.2 was 
 applied.
;
_exptl_crystal_preparation       
;
 Crystals were grown at room temperature \%C from saturated solution in dbm. 
 For data collection the crystal was immersed in a film of perfluoropolyether 
 oil, mounted on a polyimide loop and transferred to stream of cold nitrogen 
 (Oxford Cryostream 800).
;
_shelx_estimated_absorpt_T_min   0.134
_shelx_estimated_absorpt_T_max   0.425
_diffrn_ambient_temperature      100(2)
_diffrn_ambient_environment      N~2~
_diffrn_radiation_probe          x-ray
_diffrn_radiation_wavelength     0.71073
_diffrn_radiation_type           MoK\a
_diffrn_radiation_xray_symbol    K-L~2,3~
_diffrn_radiation_monochromator  'multi-layer mirror'
_diffrn_source                   'micro-focus sealed X-ray tube'
_diffrn_source_type              'Incoatec ImS 2.0'
_diffrn_measurement_device       'four-circle diffractometer'
_diffrn_measurement_device_type  'Bruker D8-Quest'
_diffrn_measurement_method       '\f and \w scans'
_diffrn_orient_matrix_type       
;
 Sparks R.A., Computational Crystallography p1-18 (Clarendon Press, 1982)
;
_diffrn_orient_matrix_UB_11      0,0184019
_diffrn_orient_matrix_UB_12      0,0165339
_diffrn_orient_matrix_UB_13      -0,0847494
_diffrn_orient_matrix_UB_21      -0,1076719
_diffrn_orient_matrix_UB_22      0,0419340
_diffrn_orient_matrix_UB_23      0,0081769
_diffrn_orient_matrix_UB_31      -0,0049730
_diffrn_orient_matrix_UB_32      0,0996483
_diffrn_orient_matrix_UB_33      -0,0131624
_diffrn_detector                 CPA
_diffrn_detector_type            'Photon II'
_diffrn_detector_area_resol_mean 7.5
_diffrn_reflns_number            15430
_diffrn_reflns_av_unetI/netI     0.0769
_diffrn_reflns_av_R_equivalents  0.0620
_diffrn_reflns_limit_h_min       -31
_diffrn_reflns_limit_h_max       22
_diffrn_reflns_limit_k_min       -13
_diffrn_reflns_limit_k_max       18
_diffrn_reflns_limit_l_min       -20
_diffrn_reflns_limit_l_max       21
_diffrn_reflns_theta_min         2.227
_diffrn_reflns_theta_max         36.521
_diffrn_reflns_theta_full        26.000
_diffrn_measured_fraction_theta_max 0.913
_diffrn_measured_fraction_theta_full 0.995
_diffrn_reflns_Laue_measured_fraction_max 0.913
_diffrn_reflns_Laue_measured_fraction_full 0.995
_diffrn_reflns_point_group_measured_fraction_max 0.913
_diffrn_reflns_point_group_measured_fraction_full 0.995
_diffrn_standards_number         0
_reflns_number_total             5339
_reflns_number_gt                3857
_reflns_threshold_expression     'I > 2\s(I)'
_reflns_Friedel_coverage         0.000
_reflns_Friedel_fraction_max     .
_reflns_Friedel_fraction_full    .
_reflns_special_details          
;
 Reflections were merged by SHELXL according to the crystal class for the 
 calculation of statistics and refinement. _reflns_Friedel_fraction is 
 defined as the number of unique Friedel pairs measured divided by the number 
 that would be possible theoretically, ignoring centric projections and 
 systematic absences.
;

_computing_data_collection       'BIS 6.2.14 / APEX4 ver. 2021.10 (Bruker AXS)'
_computing_cell_refinement       'Saint+ ver. 8.40B (Bruker AXS)'
_computing_data_reduction        'Saint+ ver. 8.40B (Bruker AXS)'
_computing_structure_solution    'SHELXS 2013/1 (Sheldrick, 2008)'
_computing_structure_refinement  'SHELXL-2018/3 (Sheldrick, 2018)'
_computing_molecular_graphics    'ShelXLe (Huebschle et all, 2011)'
_computing_publication_material  'SHELXL-2018/3 (Sheldrick, 2018)'

_refine_special_details          ?
_refine_ls_structure_factor_coef Fsqd
_refine_ls_matrix_type           full
_refine_ls_weighting_scheme      calc
_refine_ls_weighting_details     
;
 w=1/[\s^2^(Fo^2^)+(0.0177P)^2^+13.0199P] where P=(Fo^2^+2Fc^2^)/3
;
_atom_sites_solution_primary     direct
_atom_sites_solution_secondary   difmap
_atom_sites_solution_hydrogens   geom
_refine_ls_hydrogen_treatment    constr
_refine_ls_extinction_method     none
_refine_ls_extinction_coef       .
_refine_ls_number_reflns         5339
_refine_ls_number_parameters     104
_refine_ls_number_restraints     0
_refine_ls_R_factor_all          0.0710
_refine_ls_R_factor_gt           0.0414
_refine_ls_wR_factor_ref         0.0801
_refine_ls_wR_factor_gt          0.0706
_refine_ls_goodness_of_fit_ref   1.014
_refine_ls_restrained_S_all      1.014
_refine_ls_shift/su_max          0.002
_refine_ls_shift/su_mean         0.000
_refine_diff_density_max         1.568
_refine_diff_density_min         -1.828
_refine_diff_density_rms         0.355
_geom_special_details            
;
 All esds (except the esd in the dihedral angle between two l.s. planes)
 are estimated using the full covariance matrix.  The cell esds are taken
 into account individually in the estimation of esds in distances, angles
 and torsion angles; correlations between esds in cell parameters are only
 used when they are defined by crystal symmetry.  An approximate (isotropic)
 treatment of cell esds is used for estimating esds involving l.s. planes.
;

loop_
_atom_site_label
_atom_site_type_symbol
_atom_site_fract_x
_atom_site_fract_y
_atom_site_fract_z
_atom_site_U_iso_or_equiv
_atom_site_adp_type
_atom_site_occupancy
_atom_site_site_symmetry_order
_atom_site_calc_flag
_atom_site_refinement_flags_posn
_atom_site_refinement_flags_adp
_atom_site_refinement_flags_occupancy
_atom_site_disorder_assembly
_atom_site_disorder_group
Pt1_1 Pt 0.56156(2) 0.61051(2) 0.55113(2) 0.01179(5) Uani 1 1 d . . . . .
Br1_1 Br 0.63003(3) 0.71527(6) 0.75297(5) 0.01918(12) Uani 1 1 d . . . . .
Br2_1 Br 0.63205(3) 0.75671(6) 0.47071(5) 0.01993(12) Uani 1 1 d . . . . .
P1_1 P 0.45265(9) 0.74632(13) 0.47906(12) 0.0143(3) Uani 1 1 d . . . . .
P2_1 P 0.33164(8) 0.52904(14) 0.38229(12) 0.0147(3) Uani 1 1 d . . . . .
C1_1 C 0.4614(4) 0.8748(5) 0.5706(5) 0.0216(12) Uani 1 1 d . . . . .
H1A_1 H 0.417059 0.931904 0.529068 0.032 Uiso 1 1 calc R U . . .
H1B_1 H 0.512877 0.916307 0.592338 0.032 Uiso 1 1 calc R U . . .
H1C_1 H 0.459126 0.846105 0.640157 0.032 Uiso 1 1 calc R U . . .
C2_1 C 0.4301(4) 0.8174(5) 0.3418(5) 0.0200(11) Uani 1 1 d . . . . .
H2A_1 H 0.383118 0.870843 0.318478 0.030 Uiso 1 1 calc R U . . .
H2B_1 H 0.418423 0.753989 0.283288 0.030 Uiso 1 1 calc R U . . .
H2C_1 H 0.476493 0.865600 0.349553 0.030 Uiso 1 1 calc R U . . .
C3_1 C 0.3583(3) 0.6755(5) 0.4557(5) 0.0168(10) Uani 1 1 d . . . . .
H3A_1 H 0.359548 0.665294 0.531836 0.020 Uiso 1 1 calc R U . . .
H3AB_1 H 0.314368 0.733593 0.411182 0.020 Uiso 1 1 calc R U . . .
C4_1 C 0.2876(3) 0.5663(6) 0.2297(5) 0.0196(11) Uani 1 1 d . . . . .
H4A_1 H 0.257307 0.495833 0.184241 0.029 Uiso 1 1 calc R U . . .
H4B_1 H 0.330464 0.586938 0.209224 0.029 Uiso 1 1 calc R U . . .
H4C_1 H 0.251177 0.636126 0.213515 0.029 Uiso 1 1 calc R U . . .
C5_1 C 0.2466(3) 0.4847(6) 0.4050(5) 0.0221(12) Uani 1 1 d . . . . .
H5A_1 H 0.228384 0.403087 0.372899 0.033 Uiso 1 1 calc R U . . .
H5B_1 H 0.202616 0.543288 0.366625 0.033 Uiso 1 1 calc R U . . .
H5C_1 H 0.262680 0.483777 0.487768 0.033 Uiso 1 1 calc R U . . .
C6_1 C 0.5021(3) 0.5113(5) 0.3995(4) 0.0122(9) Uani 1 1 d . . . . .
H6A_1 H 0.465800 0.563522 0.334534 0.015 Uiso 1 1 calc R U . . .
H6AB_1 H 0.540366 0.468742 0.378467 0.015 Uiso 1 1 calc R U . . .

loop_
_atom_site_aniso_label
_atom_site_aniso_U_11
_atom_site_aniso_U_22
_atom_site_aniso_U_33
_atom_site_aniso_U_23
_atom_site_aniso_U_13
_atom_site_aniso_U_12
Pt1_1 0.01223(9) 0.01364(9) 0.00900(8) -0.00068(7) 0.00442(6) -0.00324(8)
Br1_1 0.0206(3) 0.0224(3) 0.0127(2) -0.0049(2) 0.0060(2) -0.0048(2)
Br2_1 0.0202(3) 0.0228(3) 0.0181(3) 0.0025(2) 0.0099(2) -0.0060(2)
P1_1 0.0165(6) 0.0138(7) 0.0116(6) 0.0003(5) 0.0055(5) -0.0009(5)
P2_1 0.0121(6) 0.0189(7) 0.0113(6) 0.0001(5) 0.0037(5) -0.0020(5)
C1_1 0.027(3) 0.017(3) 0.019(3) -0.007(2) 0.008(2) -0.002(2)
C2_1 0.024(3) 0.015(3) 0.018(3) 0.004(2) 0.008(2) 0.000(2)
C3_1 0.019(3) 0.016(3) 0.016(2) -0.001(2) 0.008(2) 0.001(2)
C4_1 0.016(3) 0.025(3) 0.015(3) -0.001(2) 0.004(2) 0.000(2)
C5_1 0.013(2) 0.029(3) 0.023(3) 0.004(2) 0.007(2) -0.002(2)
C6_1 0.012(2) 0.018(3) 0.007(2) -0.0001(18) 0.0046(17) -0.0011(19)

loop_
_geom_bond_atom_site_label_1
_geom_bond_atom_site_label_2
_geom_bond_distance
_geom_bond_site_symmetry_2
_geom_bond_publ_flag
Pt1_1 C6_1 2.077(5) 5_666 ?
Pt1_1 C6_1 2.079(5) . ?
Pt1_1 P2_1 2.3417(16) 5_666 ?
Pt1_1 P1_1 2.3419(16) . ?
Pt1_1 Br2_1 2.5811(8) . ?
Pt1_1 Br1_1 2.6099(12) . ?
Pt1_1 Pt1_1 3.1816(10) 5_666 ?
P1_1 C1_1 1.805(6) . ?
P1_1 C2_1 1.817(6) . ?
P1_1 C3_1 1.818(6) . ?
P2_1 C5_1 1.810(6) . ?
P2_1 C3_1 1.818(6) . ?
P2_1 C4_1 1.819(6) . ?
C1_1 H1A_1 0.9800 . ?
C1_1 H1B_1 0.9800 . ?
C1_1 H1C_1 0.9800 . ?
C2_1 H2A_1 0.9800 . ?
C2_1 H2B_1 0.9800 . ?
C2_1 H2C_1 0.9800 . ?
C3_1 H3A_1 0.9900 . ?
C3_1 H3AB_1 0.9900 . ?
C4_1 H4A_1 0.9800 . ?
C4_1 H4B_1 0.9800 . ?
C4_1 H4C_1 0.9800 . ?
C5_1 H5A_1 0.9800 . ?
C5_1 H5B_1 0.9800 . ?
C5_1 H5C_1 0.9800 . ?
C6_1 H6A_1 0.9900 . ?
C6_1 H6AB_1 0.9900 . ?

loop_
_geom_angle_atom_site_label_1
_geom_angle_atom_site_label_2
_geom_angle_atom_site_label_3
_geom_angle
_geom_angle_site_symmetry_1
_geom_angle_site_symmetry_3
_geom_angle_publ_flag
C6_1 Pt1_1 C6_1 80.1(2) 5_666 . ?
C6_1 Pt1_1 P2_1 88.68(16) 5_666 5_666 ?
C6_1 Pt1_1 P2_1 90.29(16) . 5_666 ?
C6_1 Pt1_1 P1_1 90.99(15) 5_666 . ?
C6_1 Pt1_1 P1_1 87.85(16) . . ?
P2_1 Pt1_1 P1_1 178.14(5) 5_666 . ?
C6_1 Pt1_1 Br2_1 174.83(13) 5_666 . ?
C6_1 Pt1_1 Br2_1 94.96(14) . . ?
P2_1 Pt1_1 Br2_1 92.86(4) 5_666 . ?
P1_1 Pt1_1 Br2_1 87.31(4) . . ?
C6_1 Pt1_1 Br1_1 93.14(14) 5_666 . ?
C6_1 Pt1_1 Br1_1 173.13(14) . . ?
P2_1 Pt1_1 Br1_1 88.37(5) 5_666 . ?
P1_1 Pt1_1 Br1_1 93.48(5) . . ?
Br2_1 Pt1_1 Br1_1 91.84(3) . . ?
C6_1 Pt1_1 Pt1_1 40.07(13) 5_666 5_666 ?
C6_1 Pt1_1 Pt1_1 40.01(14) . 5_666 ?
P2_1 Pt1_1 Pt1_1 89.33(5) 5_666 5_666 ?
P1_1 Pt1_1 Pt1_1 89.24(5) . 5_666 ?
Br2_1 Pt1_1 Pt1_1 134.96(2) . 5_666 ?
Br1_1 Pt1_1 Pt1_1 133.20(2) . 5_666 ?
C1_1 P1_1 C2_1 103.2(3) . . ?
C1_1 P1_1 C3_1 103.4(3) . . ?
C2_1 P1_1 C3_1 104.3(3) . . ?
C1_1 P1_1 Pt1_1 115.5(2) . . ?
C2_1 P1_1 Pt1_1 115.8(2) . . ?
C3_1 P1_1 Pt1_1 113.1(2) . . ?
C5_1 P2_1 C3_1 101.5(3) . . ?
C5_1 P2_1 C4_1 104.3(3) . . ?
C3_1 P2_1 C4_1 104.9(3) . . ?
C5_1 P2_1 Pt1_1 115.2(2) . 5_666 ?
C3_1 P2_1 Pt1_1 113.51(19) . 5_666 ?
C4_1 P2_1 Pt1_1 115.8(2) . 5_666 ?
P1_1 C1_1 H1A_1 109.5 . . ?
P1_1 C1_1 H1B_1 109.5 . . ?
H1A_1 C1_1 H1B_1 109.5 . . ?
P1_1 C1_1 H1C_1 109.5 . . ?
H1A_1 C1_1 H1C_1 109.5 . . ?
H1B_1 C1_1 H1C_1 109.5 . . ?
P1_1 C2_1 H2A_1 109.5 . . ?
P1_1 C2_1 H2B_1 109.5 . . ?
H2A_1 C2_1 H2B_1 109.5 . . ?
P1_1 C2_1 H2C_1 109.5 . . ?
H2A_1 C2_1 H2C_1 109.5 . . ?
H2B_1 C2_1 H2C_1 109.5 . . ?
P2_1 C3_1 P1_1 118.4(3) . . ?
P2_1 C3_1 H3A_1 107.7 . . ?
P1_1 C3_1 H3A_1 107.7 . . ?
P2_1 C3_1 H3AB_1 107.7 . . ?
P1_1 C3_1 H3AB_1 107.7 . . ?
H3A_1 C3_1 H3AB_1 107.1 . . ?
P2_1 C4_1 H4A_1 109.5 . . ?
P2_1 C4_1 H4B_1 109.5 . . ?
H4A_1 C4_1 H4B_1 109.5 . . ?
P2_1 C4_1 H4C_1 109.5 . . ?
H4A_1 C4_1 H4C_1 109.5 . . ?
H4B_1 C4_1 H4C_1 109.5 . . ?
P2_1 C5_1 H5A_1 109.5 . . ?
P2_1 C5_1 H5B_1 109.5 . . ?
H5A_1 C5_1 H5B_1 109.5 . . ?
P2_1 C5_1 H5C_1 109.5 . . ?
H5A_1 C5_1 H5C_1 109.5 . . ?
H5B_1 C5_1 H5C_1 109.5 . . ?
Pt1_1 C6_1 Pt1_1 99.9(2) 5_666 . ?
Pt1_1 C6_1 H6A_1 111.8 5_666 . ?
Pt1_1 C6_1 H6A_1 111.8 . . ?
Pt1_1 C6_1 H6AB_1 111.8 5_666 . ?
Pt1_1 C6_1 H6AB_1 111.8 . . ?
H6A_1 C6_1 H6AB_1 109.5 . . ?

loop_
_geom_torsion_atom_site_label_1
_geom_torsion_atom_site_label_2
_geom_torsion_atom_site_label_3
_geom_torsion_atom_site_label_4
_geom_torsion
_geom_torsion_site_symmetry_1
_geom_torsion_site_symmetry_2
_geom_torsion_site_symmetry_3
_geom_torsion_site_symmetry_4
_geom_torsion_publ_flag
C5_1 P2_1 C3_1 P1_1 169.4(3) . . . . ?
C4_1 P2_1 C3_1 P1_1 -82.2(4) . . . . ?
Pt1_1 P2_1 C3_1 P1_1 45.1(4) 5_666 . . . ?
C1_1 P1_1 C3_1 P2_1 -172.0(3) . . . . ?
C2_1 P1_1 C3_1 P2_1 80.3(4) . . . . ?
Pt1_1 P1_1 C3_1 P2_1 -46.4(4) . . . . ?


_shelx_res_file                  
;
TITL final_a.res in C2/c
    final_a.res
    created by SHELXL-2018/3 at 12:28:04 on 24-Apr-2023
REM Old TITL final in C2/c
REM SHELXT solution in C2/c
REM R1 0.062,  Rweak 0.004,  Alpha 0.036,  Orientation as input
REM Formula found by SHELXT:  C6 P2 Br2 Pt
CELL  0.71073  18.6723  10.9548  13.0513   90.000  117.209   90.000
ZERR   4.000   0.0039   0.0039   0.0047    0.000    0.033    0.000
LATT  7
SYMM -X, Y, 1/2-Z
SFAC C H P BR PT
UNIT 48 128 16 16 8
TEMP -173.150
L.S. 10
SIZE 0.055 0.133 0.179
BOND $H
LIST 4
ACTA 52
CONF
FMAP 2
PLAN 20
WGHT    0.017700   13.019900
FVAR       0.12865
RESI 1 ALL
PT1   5    0.561564    0.610506    0.551131    11.00000    0.01223    0.01364 =
         0.00900   -0.00068    0.00442   -0.00324
BR1   4    0.630031    0.715270    0.752974    11.00000    0.02059    0.02240 =
         0.01266   -0.00485    0.00596   -0.00476
BR2   4    0.632052    0.756707    0.470712    11.00000    0.02019    0.02284 =
         0.01808    0.00245    0.00988   -0.00603
P1    3    0.452653    0.746319    0.479063    11.00000    0.01651    0.01377 =
         0.01163    0.00032    0.00549   -0.00088
P2    3    0.331643    0.529038    0.382291    11.00000    0.01207    0.01895 =
         0.01127    0.00009    0.00375   -0.00197
C1    1    0.461432    0.874845    0.570618    11.00000    0.02711    0.01659 =
         0.01882   -0.00694    0.00846   -0.00176
AFIX 137
H1A   2    0.417059    0.931904    0.529068    11.00000   -1.50000
H1B   2    0.512877    0.916307    0.592338    11.00000   -1.50000
H1C   2    0.459126    0.846105    0.640157    11.00000   -1.50000
AFIX   0
C2    1    0.430070    0.817373    0.341782    11.00000    0.02444    0.01542 =
         0.01782    0.00370    0.00753    0.00015
AFIX 137
H2A   2    0.383118    0.870843    0.318478    11.00000   -1.50000
H2B   2    0.418423    0.753989    0.283288    11.00000   -1.50000
H2C   2    0.476493    0.865600    0.349553    11.00000   -1.50000
AFIX   0
C3    1    0.358335    0.675516    0.455691    11.00000    0.01948    0.01552 =
         0.01561   -0.00127    0.00817    0.00109
AFIX  23
H3A   2    0.359548    0.665294    0.531836    11.00000   -1.20000
H3AB  2    0.314368    0.733593    0.411182    11.00000   -1.20000
AFIX   0
C4    1    0.287564    0.566279    0.229721    11.00000    0.01594    0.02506 =
         0.01464   -0.00079    0.00436   -0.00021
AFIX 137
H4A   2    0.257307    0.495833    0.184241    11.00000   -1.50000
H4B   2    0.330464    0.586938    0.209224    11.00000   -1.50000
H4C   2    0.251177    0.636126    0.213515    11.00000   -1.50000
AFIX   0
C5    1    0.246577    0.484715    0.405000    11.00000    0.01348    0.02856 =
         0.02301    0.00391    0.00727   -0.00171
AFIX 137
H5A   2    0.228384    0.403087    0.372899    11.00000   -1.50000
H5B   2    0.202616    0.543288    0.366625    11.00000   -1.50000
H5C   2    0.262680    0.483777    0.487768    11.00000   -1.50000
AFIX   0
C6    1    0.502150    0.511284    0.399450    11.00000    0.01198    0.01754 =
         0.00739   -0.00009    0.00464   -0.00111
AFIX  23
H6A   2    0.465800    0.563522    0.334534    11.00000   -1.20000
H6AB  2    0.540366    0.468742    0.378467    11.00000   -1.20000
RESI 0
AFIX   0
HKLF 4


REM  final_a.res in C2/c
REM wR2 = 0.080078, GooF = S = 1.01362, Restrained GooF = 1.01362 for all data
REM R1 = 0.041384 for 3857 Fo > 4sig(Fo) and 0.070983 for all 5339 data
REM 104 parameters refined using 0 restraints

END

WGHT      0.0177     13.0103

REM Highest difference peak  1.568,  deepest hole -1.828,  1-sigma level  0.355
Q1    1   0.6671  0.6215  0.7794  11.00000  0.05    1.57
Q2    1   0.5621  0.6202  0.6421  11.00000  0.05    1.42
Q3    1   0.5788  0.7376  0.7173  11.00000  0.05    1.40
Q4    1   0.5086  0.6007  0.4561  11.00000  0.05    1.39
Q5    1   0.5350  0.6675  0.5457  11.00000  0.05    1.39
Q6    1   0.6729  0.6819  0.7994  11.00000  0.05    1.37
Q7    1   0.3594  0.8983  0.4287  11.00000  0.05    1.36
Q8    1   0.5098  0.5185  0.3622  11.00000  0.05    1.32
Q9    1   0.5632  0.6967  0.4999  11.00000  0.05    1.30
Q10   1   0.4231  0.9191  0.6677  11.00000  0.05    1.30
Q11   1   0.6105  0.6075  0.6455  11.00000  0.05    1.29
Q12   1   0.5349  0.7876  0.4369  11.00000  0.05    1.27
Q13   1   0.3642  1.0361  0.3124  11.00000  0.05    1.27
Q14   1   0.5555  0.7639  0.5995  11.00000  0.05    1.23
Q15   1   0.2983  0.8804  0.4728  11.00000  0.05    1.22
Q16   1   0.5000  0.7356  0.2500  10.50000  0.05    1.22
Q17   1   0.4052  0.7765  0.2039  11.00000  0.05    1.22
Q18   1   0.5839  0.7598  0.3704  11.00000  0.05    1.21
Q19   1   0.3354  0.8830  0.4529  11.00000  0.05    1.21
Q20   1   0.3066  0.8144  0.3377  11.00000  0.05    1.20
;
_shelx_res_checksum              56967
_exptl_crystal_recrystallization_method 
'Re-crystallisation from solvent: benzene'
_chemical_properties_physical    
'Air-sensitive,Moisture-sensitive,Heat-sensitive,Oxygen-sensitive,decompose in vacuum'
####################################################################### 
# 
# This file contains crystal structure data downloaded from the 
# Cambridge Structural Database (CSD) hosted by the Cambridge 
# Crystallographic Data Centre (CCDC).
# 
# Full information about CCDC data access policies and citation 
# guidelines are available at http://www.ccdc.cam.ac.uk/access/V1 
# 
# Audit and citation data items may have been added by the CCDC. 
# Please retain this information to preserve the provenance of 
# this file and to allow appropriate attribution of the data. 
# 
#######################################################################

data_final_a_CCDC1
_database_code_depnum_ccdc_archive 'CCDC 2406498'
loop_
_audit_author_name
_audit_author_address
'Max Passargus'
;University Wuerzburg
Germany
;
_audit_update_record             
;
2025-11-26 deposited with the CCDC.	2026-04-06 downloaded from the CCDC.
;

_audit_creation_method           'CIF-fill 1.6i (K.Radacki, 2005-25)'
_audit_creation_date             2025-10-28
_shelx_SHELXL_version_number     2019/2
_chemical_formula_moiety         'C11 H30 I2 P4 Pt2, C6 H6'
_chemical_formula_sum            'C17 H36 I2 P4 Pt2'
_chemical_formula_weight         1008.32
loop_
_atom_type_symbol
_atom_type_description
_atom_type_scat_dispersion_real
_atom_type_scat_dispersion_imag
_atom_type_scat_source
C C 0.0033 0.0016 'International Tables Vol C Tables 4.2.6.8 and 6.1.1.4'
H H 0.0000 0.0000 'International Tables Vol C Tables 4.2.6.8 and 6.1.1.4'
P P 0.1023 0.0942 'International Tables Vol C Tables 4.2.6.8 and 6.1.1.4'
I I -0.4742 1.8119 'International Tables Vol C Tables 4.2.6.8 and 6.1.1.4'
Pt Pt -1.7033 8.3905 'International Tables Vol C Tables 4.2.6.8 and 6.1.1.4'

_space_group_crystal_system      monoclinic
_space_group_IT_number           9
_space_group_name_H-M_alt        'C c'
_space_group_name_Hall           'C -2yc'
_shelx_space_group_comment       
;
 The symmetry employed for this shelxl refinement is uniquely defined by the 
 following loop, which should always be used as a source of symmetry 
 information in preference to the above space-group names. They are only 
 intended as comments.
;
loop_
_space_group_symop_operation_xyz
'x, y, z'
'x, -y, z+1/2'
'x+1/2, y+1/2, z'
'x+1/2, -y+1/2, z+1/2'


_cell_length_a                   13.9003(12)
_cell_length_b                   16.8782(15)
_cell_length_c                   12.3088(10)
_cell_angle_alpha                90
_cell_angle_beta                 109.790(3)
_cell_angle_gamma                90
_cell_volume                     2717.2(4)
_cell_formula_units_Z            4
_cell_measurement_temperature    100(2)
_cell_measurement_reflns_used    9942
_cell_measurement_theta_min      2.26
_cell_measurement_theta_max      27.09

_exptl_crystal_description       plate
_exptl_crystal_colour            yellow
_exptl_crystal_density_diffrn    2.465
_exptl_crystal_F_000             1840
_exptl_crystal_size_max          0.130
_exptl_crystal_size_mid          0.084
_exptl_crystal_size_min          0.036
_exptl_absorpt_coefficient_mu    12.795
_exptl_absorpt_correction_type   multi-scan
_exptl_absorpt_correction_T_min  .2388
_exptl_absorpt_correction_T_max  0.3779
_exptl_absorpt_process_details   'SADABS 2016/2 (Bruker AXS)'
_exptl_absorpt_special_details   
;
 Incident beam scaling, empirical absorption correction using spherical 
 harmonics, and outlier rejection was employed as implemented in SADABS. 
 Additional spherical absorption correction with mu*r value set to 0.7 was 
 applied.
;
_exptl_crystal_preparation       
;
 For data collection the crystal was immersed in a film of perfluoropolyether 
 oil, mounted on a polyimide loop and transferred to stream of cold nitrogen 
 (Oxford Cryostream 800).
;
_shelx_estimated_absorpt_T_min   0.287
_shelx_estimated_absorpt_T_max   0.656
_diffrn_ambient_temperature      100(2)
_diffrn_ambient_environment      N~2~
_diffrn_radiation_probe          x-ray
_diffrn_radiation_wavelength     0.71073
_diffrn_radiation_type           MoK\a
_diffrn_radiation_xray_symbol    K-L~2,3~
_diffrn_radiation_monochromator  'multi-layer mirror'
_diffrn_source                   'micro-focus sealed X-ray tube'
_diffrn_source_type              'Incoatec ImS 2.0'
_diffrn_measurement_device       'four-circle diffractometer'
_diffrn_measurement_device_type  'Bruker D8-Quest'
_diffrn_measurement_method       '\f and \w scans'
_diffrn_orient_matrix_type       
;
 Sparks R.A., Computational Crystallography p1-18 (Clarendon Press, 1982)
;
_diffrn_orient_matrix_UB_11      -0.0183985
_diffrn_orient_matrix_UB_12      0.0320566
_diffrn_orient_matrix_UB_13      0.0584325
_diffrn_orient_matrix_UB_21      0.0716590
_diffrn_orient_matrix_UB_22      0.0204596
_diffrn_orient_matrix_UB_23      0.0313003
_diffrn_orient_matrix_UB_31      -0.0192885
_diffrn_orient_matrix_UB_32      0.0454323
_diffrn_orient_matrix_UB_33      -0.0553250
_diffrn_detector                 CPA
_diffrn_detector_type            'Photon II'
_diffrn_detector_area_resol_mean 7.5
_diffrn_reflns_number            31492
_diffrn_reflns_av_unetI/netI     0.0477
_diffrn_reflns_av_R_equivalents  0.0568
_diffrn_reflns_limit_h_min       -17
_diffrn_reflns_limit_h_max       17
_diffrn_reflns_limit_k_min       -21
_diffrn_reflns_limit_k_max       21
_diffrn_reflns_limit_l_min       -15
_diffrn_reflns_limit_l_max       15
_diffrn_reflns_theta_min         2.262
_diffrn_reflns_theta_max         27.106
_diffrn_reflns_theta_full        25.242
_diffrn_measured_fraction_theta_max 0.999
_diffrn_measured_fraction_theta_full 1.000
_diffrn_reflns_Laue_measured_fraction_max 0.999
_diffrn_reflns_Laue_measured_fraction_full 1.000
_diffrn_reflns_point_group_measured_fraction_max 0.992
_diffrn_reflns_point_group_measured_fraction_full 0.993
_diffrn_standards_number         0
_reflns_number_total             5927
_reflns_number_gt                5716
_reflns_threshold_expression     'I > 2\s(I)'
_reflns_Friedel_coverage         0.984
_reflns_Friedel_fraction_max     0.986
_reflns_Friedel_fraction_full    0.986
_reflns_special_details          
;
 Reflections were merged by SHELXL according to the crystal class for the 
 calculation of statistics and refinement. _reflns_Friedel_fraction is 
 defined as the number of unique Friedel pairs measured divided by the number 
 that would be possible theoretically, ignoring centric projections and 
 systematic absences. Completness statistics refer to single and composite 
 reflections containing twin component 1 only.
;

_computing_data_collection       'BIS 6.2.14 / APEX4 ver. 2021.10 (Bruker AXS)'
_computing_cell_refinement       'Saint+ ver. 8.40B (Bruker AXS)'
_computing_data_reduction        'Saint+ ver. 8.40B (Bruker AXS)'
_computing_structure_solution    "SHELXT 2018/2 (Sheldrick, 2018)'"
_computing_structure_refinement  'SHELXL-2019/2 (Sheldrick, 2019)'
_computing_molecular_graphics    'ShelXLe (Huebschle et all, 2011)'
_computing_publication_material  'SHELXL-2019/2 (Sheldrick, 2019)'


_refine_special_details          
;
 Refined as a 2-component inversion twin. The BASF parameter was refined to 
 4.5%. One PMe2 group was modelled as twofold disordered (RESI 11/12 PMe2) in a 
71:29 ratio. ADPs within the disorder were restrained to similarity with SIMU 0.003
and approximated to isotropy with ISOR 0.005.
;
_refine_ls_structure_factor_coef Fsqd
_refine_ls_matrix_type           full
_refine_ls_weighting_scheme      calc
_refine_ls_weighting_details     'w=1/[\s^2^(Fo^2^)] where P=(Fo^2^+2Fc^2^)/3'
_atom_sites_solution_primary     dual
_atom_sites_solution_secondary   difmap
_atom_sites_solution_hydrogens   geom
_refine_ls_hydrogen_treatment    constr
_refine_ls_extinction_method     none
_refine_ls_extinction_coef       .
_refine_ls_abs_structure_details 'Refined as an inversion twin.'
_refine_ls_abs_structure_Flack   0.045(5)
_refine_ls_number_reflns         5927
_refine_ls_number_parameters     274
_refine_ls_number_restraints     134
_refine_ls_R_factor_all          0.0240
_refine_ls_R_factor_gt           0.0224
_refine_ls_wR_factor_ref         0.0436
_refine_ls_wR_factor_gt          0.0429
_refine_ls_goodness_of_fit_ref   0.971
_refine_ls_restrained_S_all      0.963
_refine_ls_shift/su_max          0.001
_refine_ls_shift/su_mean         0.000
_refine_diff_density_max         0.624
_refine_diff_density_min         -0.608
_refine_diff_density_rms         0.128
_geom_special_details            
;
 
 All esds (except the esd in the dihedral angle between two l.s. planes)
 are estimated using the full covariance matrix.  The cell esds are taken
 into account individually in the estimation of esds in distances, angles
 and torsion angles; correlations between esds in cell parameters are only
 used when they are defined by crystal symmetry.  An approximate (isotropic)
 treatment of cell esds is used for estimating esds involving l.s. planes.
;

loop_
_atom_site_label
_atom_site_type_symbol
_atom_site_fract_x
_atom_site_fract_y
_atom_site_fract_z
_atom_site_U_iso_or_equiv
_atom_site_adp_type
_atom_site_occupancy
_atom_site_site_symmetry_order
_atom_site_calc_flag
_atom_site_refinement_flags_posn
_atom_site_refinement_flags_adp
_atom_site_refinement_flags_occupancy
_atom_site_disorder_assembly
_atom_site_disorder_group
I1_1 I 0.60286(4) 0.64258(4) 0.63938(5) 0.01911(13) Uani 1 1 d . . . . .
Pt1_1 Pt 0.63989(2) 0.49393(2) 0.73293(3) 0.01102(7) Uani 1 1 d . . . . .
C6_1 C 0.6672(6) 0.3831(5) 0.8066(7) 0.0158(18) Uani 1 1 d . . . . .
H6A_1 H 0.635887 0.376762 0.867333 0.019 Uiso 1 1 calc R U . . .
H6B_1 H 0.741328 0.371706 0.839565 0.019 Uiso 1 1 calc R U . . .
Pt2_1 Pt 0.59616(2) 0.31272(2) 0.66504(2) 0.01217(7) Uani 1 1 d . . . . .
I2_1 I 0.50749(5) 0.21433(4) 0.48452(5) 0.02211(14) Uani 1 1 d . . . . .
C1_1 C 0.4637(7) 0.5630(6) 0.8582(8) 0.020(2) Uani 1 1 d . . . . .
H1A_1 H 0.473849 0.617081 0.835323 0.029 Uiso 1 1 calc R U . . .
H1B_1 H 0.512962 0.551944 0.935125 0.029 Uiso 1 1 calc R U . . .
H1C_1 H 0.394064 0.557480 0.859929 0.029 Uiso 1 1 calc R U . . .
C2_1 C 0.3795(8) 0.5131(7) 0.6200(8) 0.027(2) Uani 1 1 d . . . . .
H2A_1 H 0.387567 0.566571 0.593144 0.040 Uiso 1 1 calc R U . . .
H2B_1 H 0.313794 0.509255 0.632626 0.040 Uiso 1 1 calc R U . . .
H2C_1 H 0.381668 0.474306 0.561595 0.040 Uiso 1 1 calc R U . . .
P1_1 P 0.48286(19) 0.49307(13) 0.7547(2) 0.0135(5) Uani 1 1 d . . . . .
C3_11 C 0.4395(17) 0.4018(14) 0.7977(16) 0.0157(19) Uani 0.71(3) 1 d . U P A 1
H3A_11 H 0.366698 0.407848 0.790146 0.019 Uiso 0.71(3) 1 calc R U P A 1
H3B_11 H 0.478617 0.392412 0.880343 0.019 Uiso 0.71(3) 1 calc R U P A 1
P2_11 P 0.4524(7) 0.3141(4) 0.7146(9) 0.0160(12) Uani 0.71(3) 1 d . U P A 1
C4_11 C 0.4470(15) 0.2330(10) 0.8111(16) 0.025(3) Uani 0.71(3) 1 d . U P A 1
H4A_11 H 0.379452 0.232160 0.819819 0.037 Uiso 0.71(3) 1 calc R U P A 1
H4B_11 H 0.499679 0.240866 0.886778 0.037 Uiso 0.71(3) 1 calc R U P A 1
H4C_11 H 0.458806 0.182524 0.778319 0.037 Uiso 0.71(3) 1 calc R U P A 1
C5_11 C 0.3294(12) 0.3068(11) 0.6022(16) 0.023(3) Uani 0.71(3) 1 d . U P A 1
H5A_11 H 0.321842 0.254092 0.566890 0.035 Uiso 0.71(3) 1 calc R U P A 1
H5B_11 H 0.324210 0.347188 0.543263 0.035 Uiso 0.71(3) 1 calc R U P A 1
H5C_11 H 0.275225 0.315174 0.635292 0.035 Uiso 0.71(3) 1 calc R U P A 1
C3_12 C 0.451(4) 0.395(3) 0.817(4) 0.016(2) Uani 0.29(3) 1 d . U P A 2
H3A_12 H 0.495530 0.391200 0.898739 0.019 Uiso 0.29(3) 1 calc R U P A 2
H3B_12 H 0.379669 0.397510 0.814629 0.019 Uiso 0.29(3) 1 calc R U P A 2
P2_12 P 0.4675(15) 0.3061(12) 0.7434(18) 0.0172(17) Uani 0.29(3) 1 d . U P A 2
C4_12 C 0.485(3) 0.232(2) 0.846(3) 0.020(4) Uani 0.29(3) 1 d . U P A 2
H4A_12 H 0.431459 0.235993 0.880702 0.030 Uiso 0.29(3) 1 calc R U P A 2
H4B_12 H 0.552159 0.238784 0.905880 0.030 Uiso 0.29(3) 1 calc R U P A 2
H4C_12 H 0.481631 0.180437 0.809011 0.030 Uiso 0.29(3) 1 calc R U P A 2
C5_12 C 0.339(3) 0.288(2) 0.641(4) 0.022(3) Uani 0.29(3) 1 d . U P A 2
H5A_12 H 0.332979 0.232872 0.617092 0.033 Uiso 0.29(3) 1 calc R U P A 2
H5B_12 H 0.327577 0.322701 0.573808 0.033 Uiso 0.29(3) 1 calc R U P A 2
H5C_12 H 0.288847 0.300420 0.678486 0.033 Uiso 0.29(3) 1 calc R U P A 2
C7_1 C 0.8194(7) 0.5403(6) 0.5981(8) 0.023(2) Uani 1 1 d . . . . .
H7A_1 H 0.773321 0.520460 0.523888 0.035 Uiso 1 1 calc R U . . .
H7B_1 H 0.890461 0.532891 0.602142 0.035 Uiso 1 1 calc R U . . .
H7C_1 H 0.806369 0.596819 0.605134 0.035 Uiso 1 1 calc R U . . .
C8_1 C 0.9003(7) 0.5207(6) 0.8415(8) 0.020(2) Uani 1 1 d . . . . .
H8A_1 H 0.964839 0.520006 0.825745 0.030 Uiso 1 1 calc R U . . .
H8B_1 H 0.905744 0.485757 0.906857 0.030 Uiso 1 1 calc R U . . .
H8C_1 H 0.885698 0.574845 0.860117 0.030 Uiso 1 1 calc R U . . .
P3_1 P 0.79733(18) 0.48637(14) 0.7145(2) 0.0126(5) Uani 1 1 d . . . . .
C9_1 C 0.8409(6) 0.3854(5) 0.7000(7) 0.0149(17) Uani 1 1 d . . . . .
H9A_1 H 0.893408 0.388636 0.662339 0.018 Uiso 1 1 calc R U . . .
H9B_1 H 0.874405 0.363468 0.778392 0.018 Uiso 1 1 calc R U . . .
P4_1 P 0.74203(19) 0.31577(13) 0.6183(2) 0.0144(5) Uani 1 1 d . . . . .
C10_1 C 0.8115(7) 0.2229(6) 0.6426(9) 0.030(2) Uani 1 1 d . . . . .
H10A_1 H 0.767686 0.181197 0.595821 0.045 Uiso 1 1 calc R U . . .
H10B_1 H 0.831832 0.208658 0.724463 0.045 Uiso 1 1 calc R U . . .
H10C_1 H 0.872678 0.228579 0.620608 0.045 Uiso 1 1 calc R U . . .
C11_1 C 0.7262(7) 0.3390(6) 0.4697(7) 0.025(2) Uani 1 1 d . . . . .
H11A_1 H 0.684687 0.297879 0.419065 0.037 Uiso 1 1 calc R U . . .
H11B_1 H 0.793449 0.341314 0.460361 0.037 Uiso 1 1 calc R U . . .
H11C_1 H 0.692056 0.390386 0.449309 0.037 Uiso 1 1 calc R U . . .
C1_2 C 0.1723(8) 0.4852(7) 0.3364(9) 0.033(3) Uani 1 1 d . . . . .
H1_2 H 0.196956 0.453619 0.404118 0.039 Uiso 1 1 calc R U . . .
C2_2 C 0.1415(7) 0.4490(6) 0.2299(9) 0.027(2) Uani 1 1 d . . . . .
H2_2 H 0.144774 0.392967 0.224328 0.032 Uiso 1 1 calc R U . . .
C3_2 C 0.1061(8) 0.4942(7) 0.1323(10) 0.031(3) Uani 1 1 d . . . . .
H3_2 H 0.083964 0.469193 0.058789 0.038 Uiso 1 1 calc R U . . .
C4_2 C 0.1021(7) 0.5776(7) 0.1391(9) 0.031(2) Uani 1 1 d . . . . .
H4_2 H 0.078772 0.608845 0.070964 0.038 Uiso 1 1 calc R U . . .
C5_2 C 0.1331(8) 0.6131(7) 0.2477(10) 0.035(3) Uani 1 1 d . . . . .
H5_2 H 0.130306 0.669107 0.254445 0.042 Uiso 1 1 calc R U . . .
C6_2 C 0.1683(7) 0.5658(7) 0.3469(8) 0.029(2) Uani 1 1 d . . . . .
H6_2 H 0.189319 0.589601 0.421272 0.034 Uiso 1 1 calc R U . . .

loop_
_atom_site_aniso_label
_atom_site_aniso_U_11
_atom_site_aniso_U_22
_atom_site_aniso_U_33
_atom_site_aniso_U_23
_atom_site_aniso_U_13
_atom_site_aniso_U_12
I1_1 0.0222(3) 0.0150(3) 0.0225(3) 0.0035(2) 0.0106(2) 0.0037(2)
Pt1_1 0.01077(14) 0.01103(16) 0.01213(14) -0.00098(12) 0.00500(11) -0.00051(13)
C6_1 0.018(4) 0.020(5) 0.009(4) -0.003(3) 0.004(3) -0.001(4)
Pt2_1 0.01296(14) 0.01007(17) 0.01321(14) -0.00049(13) 0.00405(11) -0.00013(13)
I2_1 0.0257(3) 0.0189(3) 0.0176(3) -0.0053(2) 0.0020(2) -0.0048(2)
C1_1 0.016(4) 0.021(5) 0.026(5) -0.007(4) 0.013(4) 0.000(4)
C2_1 0.022(5) 0.038(7) 0.018(5) -0.008(4) 0.004(4) 0.002(5)
P1_1 0.0127(12) 0.0147(13) 0.0154(12) -0.0026(8) 0.0079(9) -0.0008(8)
C3_11 0.017(3) 0.015(3) 0.018(4) 0.001(3) 0.010(3) -0.001(3)
P2_11 0.018(2) 0.0128(19) 0.019(3) 0.0028(19) 0.008(2) -0.0030(16)
C4_11 0.027(5) 0.019(4) 0.026(5) 0.000(4) 0.005(4) -0.006(4)
C5_11 0.021(5) 0.019(5) 0.028(6) -0.002(5) 0.006(5) -0.004(4)
C3_12 0.017(3) 0.015(3) 0.019(4) 0.001(3) 0.009(3) -0.002(3)
P2_12 0.018(3) 0.015(3) 0.020(4) -0.001(3) 0.009(3) -0.002(2)
C4_12 0.022(6) 0.017(6) 0.022(6) 0.002(6) 0.008(6) -0.005(6)
C5_12 0.023(5) 0.017(5) 0.024(6) 0.001(5) 0.005(5) -0.004(5)
C7_1 0.021(5) 0.024(6) 0.027(5) 0.012(4) 0.012(4) 0.006(4)
C8_1 0.015(4) 0.026(6) 0.023(5) -0.005(4) 0.010(4) -0.008(4)
P3_1 0.0103(11) 0.0128(13) 0.0154(11) 0.0010(9) 0.0050(9) 0.0014(8)
C9_1 0.010(4) 0.019(5) 0.015(4) -0.002(3) 0.004(3) 0.003(3)
P4_1 0.0139(12) 0.0146(13) 0.0142(11) -0.0017(8) 0.0042(9) 0.0025(9)
C10_1 0.023(5) 0.022(6) 0.044(6) -0.013(5) 0.010(5) 0.006(4)
C11_1 0.029(5) 0.032(6) 0.017(4) -0.012(4) 0.013(4) -0.007(4)
C1_2 0.023(5) 0.044(8) 0.027(6) 0.001(5) 0.002(4) 0.004(5)
C2_2 0.014(4) 0.036(6) 0.031(5) -0.008(5) 0.008(4) -0.008(5)
C3_2 0.016(5) 0.055(8) 0.026(6) -0.010(5) 0.011(4) -0.008(5)
C4_2 0.015(4) 0.049(7) 0.033(6) 0.000(5) 0.010(4) -0.001(5)
C5_2 0.019(5) 0.044(7) 0.047(7) -0.006(6) 0.016(5) -0.008(5)
C6_2 0.026(5) 0.039(7) 0.024(5) -0.010(4) 0.012(4) -0.004(5)

loop_
_geom_bond_atom_site_label_1
_geom_bond_atom_site_label_2
_geom_bond_distance
_geom_bond_site_symmetry_2
_geom_bond_publ_flag
I1_1 Pt1_1 2.7358(7) . ?
Pt1_1 C6_1 2.057(9) . ?
Pt1_1 P3_1 2.279(2) . ?
Pt1_1 P1_1 2.287(3) . ?
Pt1_1 Pt2_1 3.1745(5) . ?
C6_1 Pt2_1 2.063(8) . ?
Pt2_1 P2_11 2.279(8) . ?
Pt2_1 P4_1 2.288(3) . ?
Pt2_1 P2_12 2.30(2) . ?
Pt2_1 I2_1 2.7129(6) . ?
C1_1 P1_1 1.821(9) . ?
C2_1 P1_1 1.820(10) . ?
P1_1 C3_11 1.80(2) . ?
P1_1 C3_12 1.93(6) . ?
C3_11 P2_11 1.84(2) . ?
P2_11 C5_11 1.804(16) . ?
P2_11 C4_11 1.830(16) . ?
C3_12 P2_12 1.81(6) . ?
P2_12 C4_12 1.73(4) . ?
P2_12 C5_12 1.82(4) . ?
C7_1 P3_1 1.810(9) . ?
C8_1 P3_1 1.819(9) . ?
P3_1 C9_1 1.838(9) . ?
C9_1 P4_1 1.829(9) . ?
P4_1 C11_1 1.810(9) . ?
P4_1 C10_1 1.812(10) . ?
C1_2 C6_2 1.370(15) . ?
C1_2 C2_2 1.377(15) . ?
C2_2 C3_2 1.367(15) . ?
C3_2 C4_2 1.412(15) . ?
C4_2 C5_2 1.394(14) . ?
C5_2 C6_2 1.401(15) . ?

loop_
_geom_angle_atom_site_label_1
_geom_angle_atom_site_label_2
_geom_angle_atom_site_label_3
_geom_angle
_geom_angle_site_symmetry_1
_geom_angle_site_symmetry_3
_geom_angle_publ_flag
C6_1 Pt1_1 P3_1 87.3(2) . . ?
C6_1 Pt1_1 P1_1 89.1(2) . . ?
P3_1 Pt1_1 P1_1 176.30(8) . . ?
C6_1 Pt1_1 I1_1 178.7(2) . . ?
P3_1 Pt1_1 I1_1 93.42(6) . . ?
P1_1 Pt1_1 I1_1 90.23(6) . . ?
C6_1 Pt1_1 Pt2_1 39.7(2) . . ?
P3_1 Pt1_1 Pt2_1 91.41(6) . . ?
P1_1 Pt1_1 Pt2_1 85.38(6) . . ?
I1_1 Pt1_1 Pt2_1 141.334(18) . . ?
Pt1_1 C6_1 Pt2_1 100.8(3) . . ?
C6_1 Pt2_1 P2_11 88.9(3) . . ?
C6_1 Pt2_1 P4_1 89.3(2) . . ?
P2_11 Pt2_1 P4_1 177.92(19) . . ?
C6_1 Pt2_1 P2_12 83.8(5) . . ?
P4_1 Pt2_1 P2_12 170.3(5) . . ?
C6_1 Pt2_1 I2_1 177.3(2) . . ?
P2_11 Pt2_1 I2_1 91.7(2) . . ?
P4_1 Pt2_1 I2_1 90.20(6) . . ?
P2_12 Pt2_1 I2_1 96.4(5) . . ?
C6_1 Pt2_1 Pt1_1 39.5(2) . . ?
P2_11 Pt2_1 Pt1_1 91.54(18) . . ?
P4_1 Pt2_1 Pt1_1 86.42(6) . . ?
P2_12 Pt2_1 Pt1_1 92.5(5) . . ?
I2_1 Pt2_1 Pt1_1 143.012(18) . . ?
C3_11 P1_1 C2_1 100.8(7) . . ?
C3_11 P1_1 C1_1 101.9(8) . . ?
C2_1 P1_1 C1_1 105.1(5) . . ?
C2_1 P1_1 C3_12 107.8(15) . . ?
C1_1 P1_1 C3_12 99.9(17) . . ?
C3_11 P1_1 Pt1_1 117.9(7) . . ?
C2_1 P1_1 Pt1_1 112.5(4) . . ?
C1_1 P1_1 Pt1_1 116.7(3) . . ?
C3_12 P1_1 Pt1_1 113.8(16) . . ?
P1_1 C3_11 P2_11 114.8(11) . . ?
C5_11 P2_11 C4_11 102.1(7) . . ?
C5_11 P2_11 C3_11 103.6(8) . . ?
C4_11 P2_11 C3_11 102.0(8) . . ?
C5_11 P2_11 Pt2_1 118.9(6) . . ?
C4_11 P2_11 Pt2_1 113.5(6) . . ?
C3_11 P2_11 Pt2_1 114.6(7) . . ?
P2_12 C3_12 P1_1 116(3) . . ?
C4_12 P2_12 C3_12 104(2) . . ?
C4_12 P2_12 C5_12 104.4(18) . . ?
C3_12 P2_12 C5_12 103(2) . . ?
C4_12 P2_12 Pt2_1 113.7(15) . . ?
C3_12 P2_12 Pt2_1 114.4(19) . . ?
C5_12 P2_12 Pt2_1 115.8(15) . . ?
C7_1 P3_1 C8_1 103.0(4) . . ?
C7_1 P3_1 C9_1 103.9(4) . . ?
C8_1 P3_1 C9_1 100.9(4) . . ?
C7_1 P3_1 Pt1_1 118.5(3) . . ?
C8_1 P3_1 Pt1_1 113.5(3) . . ?
C9_1 P3_1 Pt1_1 114.9(3) . . ?
P4_1 C9_1 P3_1 116.0(4) . . ?
C11_1 P4_1 C10_1 103.3(5) . . ?
C11_1 P4_1 C9_1 103.2(4) . . ?
C10_1 P4_1 C9_1 101.9(4) . . ?
C11_1 P4_1 Pt2_1 116.4(3) . . ?
C10_1 P4_1 Pt2_1 114.0(4) . . ?
C9_1 P4_1 Pt2_1 116.2(3) . . ?
C6_2 C1_2 C2_2 121.4(10) . . ?
C3_2 C2_2 C1_2 119.5(10) . . ?
C2_2 C3_2 C4_2 120.9(10) . . ?
C5_2 C4_2 C3_2 118.7(10) . . ?
C4_2 C5_2 C6_2 119.6(10) . . ?
C1_2 C6_2 C5_2 119.8(10) . . ?

loop_
_geom_torsion_atom_site_label_1
_geom_torsion_atom_site_label_2
_geom_torsion_atom_site_label_3
_geom_torsion_atom_site_label_4
_geom_torsion
_geom_torsion_site_symmetry_1
_geom_torsion_site_symmetry_2
_geom_torsion_site_symmetry_3
_geom_torsion_site_symmetry_4
_geom_torsion_publ_flag
C2_1 P1_1 C3_11 P2_11 74.4(10) . . . . ?
C1_1 P1_1 C3_11 P2_11 -177.5(8) . . . . ?
Pt1_1 P1_1 C3_11 P2_11 -48.4(11) . . . . ?
P1_1 C3_11 P2_11 C5_11 -93.8(11) . . . . ?
P1_1 C3_11 P2_11 C4_11 160.4(10) . . . . ?
P1_1 C3_11 P2_11 Pt2_1 37.3(10) . . . . ?
P1_1 C3_12 P2_12 C4_12 157(2) . . . . ?
P1_1 C3_12 P2_12 C5_12 -95(3) . . . . ?
P1_1 C3_12 P2_12 Pt2_1 32(3) . . . . ?
C7_1 P3_1 C9_1 P4_1 -95.2(5) . . . . ?
C8_1 P3_1 C9_1 P4_1 158.3(5) . . . . ?
Pt1_1 P3_1 C9_1 P4_1 35.7(5) . . . . ?
P3_1 C9_1 P4_1 C11_1 81.2(6) . . . . ?
P3_1 C9_1 P4_1 C10_1 -171.9(5) . . . . ?
P3_1 C9_1 P4_1 Pt2_1 -47.4(5) . . . . ?
C6_2 C1_2 C2_2 C3_2 0.1(17) . . . . ?
C1_2 C2_2 C3_2 C4_2 0.9(17) . . . . ?
C2_2 C3_2 C4_2 C5_2 -1.3(15) . . . . ?
C3_2 C4_2 C5_2 C6_2 0.7(14) . . . . ?
C2_2 C1_2 C6_2 C5_2 -0.6(16) . . . . ?
C4_2 C5_2 C6_2 C1_2 0.2(15) . . . . ?


_shelx_res_file                  
;
TITL final_a.res in Cc
    final_a.res
    created by SHELXL-2019/2 at 13:52:16 on 28-Oct-2025
REM Old TITL final in Cc
REM SHELXT solution in Cc: R1 0.040, Rweak 0.028, Alpha 0.008
REM <I/s>   0.491 for   96 systematic absences,  Orientation as input
REM Flack x =  0.087 ( 0.004 ) from  2535 Parsons' quotients
REM Formula found by SHELXT:  C17 P4 I2 Pt2
CELL  0.71073  13.9003  16.8782  12.3088   90.000  109.790   90.000
ZERR    4.000   0.0012   0.0015   0.0010    0.000    0.003    0.000
LATT -7
SYMM X, -Y, 1/2+Z
SFAC C H P I PT
UNIT 68 144 16 8 8
TEMP -173.150
SIZE 0.130 0.084 0.036
L.S. 10
BOND
LIST 4
ACTA
CONF
OMIT 1   1   0
TWIN
FMAP 2
PLAN 20
WGHT    0.000000
BASF   0.04502
FVAR       0.08972   0.70690
RESI 1 MAIN
I1    4    0.602863    0.642581    0.639380    11.00000    0.02222    0.01496 =
         0.02246    0.00349    0.01057    0.00367
PT1   5    0.639893    0.493927    0.732926    11.00000    0.01077    0.01103 =
         0.01213   -0.00098    0.00500   -0.00051
C6    1    0.667205    0.383099    0.806602    11.00000    0.01824    0.01999 =
         0.00874   -0.00283    0.00393   -0.00051
AFIX  23
H6A   2    0.635887    0.376762    0.867333    11.00000   -1.20000
H6B   2    0.741328    0.371706    0.839565    11.00000   -1.20000
AFIX   0
PT2   5    0.596164    0.312722    0.665040    11.00000    0.01296    0.01007 =
         0.01321   -0.00049    0.00405   -0.00013
I2    4    0.507486    0.214325    0.484521    11.00000    0.02571    0.01891 =
         0.01764   -0.00531    0.00201   -0.00480

C1    1    0.463724    0.562963    0.858219    11.00000    0.01633    0.02066 =
         0.02597   -0.00670    0.01271   -0.00007
AFIX 137
H1A   2    0.473849    0.617081    0.835323    11.00000   -1.50000
H1B   2    0.512962    0.551944    0.935125    11.00000   -1.50000
H1C   2    0.394064    0.557480    0.859929    11.00000   -1.50000
AFIX   0
C2    1    0.379548    0.513114    0.619963    11.00000    0.02220    0.03837 =
         0.01793   -0.00812    0.00446    0.00181
AFIX 137
H2A   2    0.387567    0.566571    0.593144    11.00000   -1.50000
H2B   2    0.313794    0.509255    0.632626    11.00000   -1.50000
H2C   2    0.381668    0.474306    0.561595    11.00000   -1.50000
AFIX   0
P1    3    0.482858    0.493069    0.754685    11.00000    0.01272    0.01472 =
         0.01541   -0.00259    0.00792   -0.00077
SIMU 0.003 C3_11 > C5_12
ISOR 0.005 C3_11 > C5_12
RESI 11 PMe2
PART 1 21
C3    1    0.439539    0.401837    0.797743    21.00000    0.01695    0.01468 =
         0.01819    0.00053    0.00953   -0.00110
AFIX  23
H3A   2    0.366698    0.407848    0.790146    21.00000   -1.20000
H3B   2    0.478617    0.392412    0.880343    21.00000   -1.20000
AFIX   0
P2    3    0.452412    0.314091    0.714625    21.00000    0.01814    0.01284 =
         0.01868    0.00275    0.00834   -0.00301
C4    1    0.446953    0.232991    0.811089    21.00000    0.02658    0.01908 =
         0.02580   -0.00001    0.00504   -0.00616
AFIX 137
H4A   2    0.379452    0.232160    0.819819    21.00000   -1.50000
H4B   2    0.499679    0.240866    0.886778    21.00000   -1.50000
H4C   2    0.458806    0.182524    0.778319    21.00000   -1.50000
AFIX   0
C5    1    0.329377    0.306805    0.602181    21.00000    0.02058    0.01852 =
         0.02836   -0.00244    0.00623   -0.00417
AFIX 137
H5A   2    0.321842    0.254092    0.566890    21.00000   -1.50000
H5B   2    0.324210    0.347188    0.543263    21.00000   -1.50000
H5C   2    0.275225    0.315174    0.635292    21.00000   -1.50000
AFIX   0
RESI 12 PMe2
PART 2 -21
C3    1    0.451438    0.395109    0.816726   -21.00000    0.01740    0.01463 =
         0.01851    0.00087    0.00913   -0.00190
AFIX  23
H3A   2    0.495530    0.391200    0.898739   -21.00000   -1.20000
H3B   2    0.379669    0.397510    0.814629   -21.00000   -1.20000
AFIX   0
P2    3    0.467535    0.306052    0.743444   -21.00000    0.01816    0.01537 =
         0.02000   -0.00091    0.00907   -0.00185
C4    1    0.485097    0.232336    0.845846   -21.00000    0.02179    0.01703 =
         0.02172    0.00199    0.00768   -0.00450
AFIX 137
H4A   2    0.431459    0.235993    0.880702   -21.00000   -1.50000
H4B   2    0.552159    0.238784    0.905880   -21.00000   -1.50000
H4C   2    0.481631    0.180437    0.809011   -21.00000   -1.50000
AFIX   0
C5    1    0.339429    0.288480    0.641416   -21.00000    0.02269    0.01674 =
         0.02374    0.00087    0.00527   -0.00355
AFIX 137
H5A   2    0.332979    0.232872    0.617092   -21.00000   -1.50000
H5B   2    0.327577    0.322701    0.573808   -21.00000   -1.50000
H5C   2    0.288847    0.300420    0.678486   -21.00000   -1.50000
AFIX   0
RESI 1 MAIN
PART 0
C7    1    0.819401    0.540320    0.598074    11.00000    0.02056    0.02442 =
         0.02707    0.01213    0.01195    0.00607
AFIX 137
H7A   2    0.773321    0.520460    0.523888    11.00000   -1.50000
H7B   2    0.890461    0.532891    0.602142    11.00000   -1.50000
H7C   2    0.806369    0.596819    0.605134    11.00000   -1.50000
AFIX   0
C8    1    0.900277    0.520705    0.841452    11.00000    0.01508    0.02564 =
         0.02289   -0.00521    0.01023   -0.00786
AFIX 137
H8A   2    0.964839    0.520006    0.825745    11.00000   -1.50000
H8B   2    0.905744    0.485757    0.906857    11.00000   -1.50000
H8C   2    0.885698    0.574845    0.860117    11.00000   -1.50000
AFIX   0
P3    3    0.797333    0.486371    0.714536    11.00000    0.01027    0.01277 =
         0.01536    0.00104    0.00503    0.00138

C9    1    0.840900    0.385391    0.700023    11.00000    0.01018    0.01884 =
         0.01536   -0.00222    0.00393    0.00273
AFIX  23
H9A   2    0.893408    0.388636    0.662339    11.00000   -1.20000
H9B   2    0.874405    0.363468    0.778392    11.00000   -1.20000
AFIX   0
P4    3    0.742031    0.315770    0.618301    11.00000    0.01392    0.01462 =
         0.01423   -0.00166    0.00416    0.00253
C10   1    0.811538    0.222886    0.642587    11.00000    0.02318    0.02188 =
         0.04424   -0.01299    0.00958    0.00569
AFIX 137
H10A  2    0.767686    0.181197    0.595821    11.00000   -1.50000
H10B  2    0.831832    0.208658    0.724463    11.00000   -1.50000
H10C  2    0.872678    0.228579    0.620608    11.00000   -1.50000
AFIX   0
C11   1    0.726247    0.339000    0.469732    11.00000    0.02936    0.03250 =
         0.01662   -0.01160    0.01270   -0.00664
AFIX 137
H11A  2    0.684687    0.297879    0.419065    11.00000   -1.50000
H11B  2    0.793449    0.341314    0.460361    11.00000   -1.50000
H11C  2    0.692056    0.390386    0.449309    11.00000   -1.50000
AFIX   0
RESI 2 BENZ
C1    1    0.172342    0.485220    0.336439    11.00000    0.02279    0.04379 =
         0.02665    0.00132    0.00169    0.00424
AFIX  43
H1    2    0.196956    0.453619    0.404118    11.00000   -1.20000
AFIX   0
C2    1    0.141502    0.448974    0.229915    11.00000    0.01450    0.03564 =
         0.03131   -0.00838    0.00827   -0.00779
AFIX  43
H2    2    0.144774    0.392967    0.224328    11.00000   -1.20000
AFIX   0
C3    1    0.106141    0.494210    0.132266    11.00000    0.01604    0.05505 =
         0.02599   -0.01014    0.01087   -0.00837
AFIX  43
H3    2    0.083964    0.469193    0.058789    11.00000   -1.20000
AFIX   0
C4    1    0.102119    0.577584    0.139084    11.00000    0.01457    0.04852 =
         0.03255   -0.00037    0.00970   -0.00148
AFIX  43
H4    2    0.078772    0.608845    0.070964    11.00000   -1.20000
AFIX   0
C5    1    0.133074    0.613150    0.247720    11.00000    0.01914    0.04356 =
         0.04685   -0.00555    0.01567   -0.00799
AFIX  43
H5    2    0.130306    0.669107    0.254445    11.00000   -1.20000
AFIX   0
C6    1    0.168301    0.565829    0.346937    11.00000    0.02578    0.03947 =
         0.02375   -0.00976    0.01236   -0.00356
AFIX  43
H6    2    0.189319    0.589601    0.421272    11.00000   -1.20000

RESI 0

REM <hkl>
REM final_a.hkl
REM </hkl>
AFIX   0
HKLF 4


REM  final_a.res in Cc
REM wR2 = 0.0436, GooF = S = 0.971, Restrained GooF = 0.963 for all data
REM R1 = 0.0224 for 5716 Fo > 4sig(Fo) and 0.0240 for all 5927 data
REM 274 parameters refined using 134 restraints

END

WGHT      0.0000      0.0000

REM Highest difference peak  0.624,  deepest hole -0.608,  1-sigma level  0.128
Q1    1   0.2357  0.3119  0.3950  11.00000  0.05    0.62
Q2    1   0.0629  0.6130  0.0886  11.00000  0.05    0.57
Q3    1   0.5607  0.6056  0.6544  11.00000  0.05    0.55
Q4    1   0.7048  0.5208  0.7255  11.00000  0.05    0.52
Q5    1   0.6406  0.6192  0.7025  11.00000  0.05    0.52
Q6    1   0.9096  0.5517  0.9808  11.00000  0.05    0.49
Q7    1   0.9694  0.3928  0.7812  11.00000  0.05    0.47
Q8    1   0.5490  0.4943  0.6974  11.00000  0.05    0.46
Q9    1   0.4682  0.2481  0.5026  11.00000  0.05    0.46
Q10   1   0.4392  0.6855  0.8963  11.00000  0.05    0.45
Q11   1   0.8819  0.2108  0.6376  11.00000  0.05    0.44
Q12   1   0.6062  0.3595  0.4845  11.00000  0.05    0.44
Q13   1   0.4835  0.2664  0.4104  11.00000  0.05    0.44
Q14   1   0.9712  0.2896  0.6968  11.00000  0.05    0.44
Q15   1   0.2492  0.2499  0.5849  11.00000  0.05    0.43
Q16   1   0.4438  0.2777  0.9310  11.00000  0.05    0.43
Q17   1   0.5817  0.3022  0.4355  11.00000  0.05    0.43
Q18   1   0.5869  0.4586  0.7623  11.00000  0.05    0.43
Q19   1   0.7191  0.2896  0.8798  11.00000  0.05    0.42
Q20   1   0.5939  0.2165  0.5225  11.00000  0.05    0.42
;
_shelx_res_checksum              8849
_exptl_crystal_recrystallization_method 
'Re-crystallisation from solvent: DCM/Pentane'
_chemical_properties_physical    
'Air-sensitive,Moisture-sensitive,Heat-sensitive,Oxygen-sensitive,decompose in vacuum'
####################################################################### 
# 
# This file contains crystal structure data downloaded from the 
# Cambridge Structural Database (CSD) hosted by the Cambridge 
# Crystallographic Data Centre (CCDC).
# 
# Full information about CCDC data access policies and citation 
# guidelines are available at http://www.ccdc.cam.ac.uk/access/V1 
# 
# Audit and citation data items may have been added by the CCDC. 
# Please retain this information to preserve the provenance of 
# this file and to allow appropriate attribution of the data. 
# 
#######################################################################

data_final_a_CCDC2
_database_code_depnum_ccdc_archive 'CCDC 2406556'
loop_
_audit_author_name
_audit_author_address
'Max Passargus'
;University Wuerzburg
Germany
;
_audit_update_record             
;
2025-11-26 deposited with the CCDC.	2026-04-06 downloaded from the CCDC.
;

_audit_creation_method           'CIF-fill 1.4m (K.Radacki, 2005-23)'
_audit_creation_date             2023-07-28
_shelx_SHELXL_version_number     2018/3
_chemical_formula_moiety         'C12 H34 Cl2 P4 Pt2 Si, C6 H6'
_chemical_formula_sum            'C18 H40 Cl2 P4 Pt2 Si'
_chemical_formula_weight         869.55
loop_
_atom_type_symbol
_atom_type_description
_atom_type_scat_dispersion_real
_atom_type_scat_dispersion_imag
_atom_type_scat_source
C C 0.0033 0.0016 'International Tables Vol C Tables 4.2.6.8 and 6.1.1.4'
H H 0.0000 0.0000 'International Tables Vol C Tables 4.2.6.8 and 6.1.1.4'
Si Si 0.0817 0.0704 'International Tables Vol C Tables 4.2.6.8 and 6.1.1.4'
P P 0.1023 0.0942 'International Tables Vol C Tables 4.2.6.8 and 6.1.1.4'
Cl Cl 0.1484 0.1585 'International Tables Vol C Tables 4.2.6.8 and 6.1.1.4'
Pt Pt -1.7033 8.3905 'International Tables Vol C Tables 4.2.6.8 and 6.1.1.4'

_space_group_crystal_system      monoclinic
_space_group_IT_number           14
_space_group_name_H-M_alt        'P 21/n'
_space_group_name_Hall           '-P 2yn'
_shelx_space_group_comment       
;
 The symmetry employed for this shelxl refinement is uniquely defined by the 
 following loop, which should always be used as a source of symmetry 
 information in preference to the above space-group names. They are only 
 intended as comments.
;
loop_
_space_group_symop_operation_xyz
'x, y, z'
'-x+1/2, y+1/2, -z+1/2'
'-x, -y, -z'
'x-1/2, -y-1/2, z-1/2'


_cell_length_a                   9.639(4)
_cell_length_b                   29.672(11)
_cell_length_c                   9.783(4)
_cell_angle_alpha                90
_cell_angle_beta                 94.077(13)
_cell_angle_gamma                90
_cell_volume                     2791(2)
_cell_formula_units_Z            4
_cell_measurement_temperature    100(2)
_cell_measurement_reflns_used    9817
_cell_measurement_theta_min      2.20
_cell_measurement_theta_max      32.16

_exptl_crystal_description       block
_exptl_crystal_colour            colourless
_exptl_crystal_density_diffrn    2.070
_exptl_crystal_F_000             1648
_exptl_crystal_size_max          0.229
_exptl_crystal_size_mid          0.178
_exptl_crystal_size_min          0.142
_exptl_absorpt_coefficient_mu    10.483
_exptl_absorpt_correction_type   multi-scan
_exptl_absorpt_correction_T_min  0.4361
_exptl_absorpt_correction_T_max  0.7474
_exptl_absorpt_process_details   'SADABS 2016/2 (Bruker AXS)'
_exptl_absorpt_special_details   
;
 Incident beam scaling, empirical absorption correction using spherical 
 harmonics, and outlier rejection was employed as implemented in SADABS. 
 Additional spherical absorption correction with mu*r value set to 0.2 was 
 applied.
;
_exptl_crystal_preparation       
;
 Crystals were grown at room temperature \%C from saturated solution in 
 benzene. For data collection the crystal was immersed in a film of 
 perfluoropolyether oil, mounted on a polyimide loop and transferred to 
 stream of cold nitrogen (Oxford Cryostream 800).
;
_shelx_estimated_absorpt_T_min   0.198
_shelx_estimated_absorpt_T_max   0.318
_diffrn_ambient_temperature      100(2)
_diffrn_ambient_environment      N~2~
_diffrn_radiation_probe          x-ray
_diffrn_radiation_wavelength     0.71073
_diffrn_radiation_type           MoK\a
_diffrn_radiation_xray_symbol    K-L~2,3~
_diffrn_radiation_monochromator  'multi-layer mirror'
_diffrn_source                   'micro-focus sealed X-ray tube'
_diffrn_source_type              'Incoatec ImS 2.0'
_diffrn_measurement_device       'four-circle diffractometer'
_diffrn_measurement_device_type  'Bruker D8-Quest'
_diffrn_measurement_method       '\f and \w scans'
_diffrn_orient_matrix_type       
;
 Sparks R.A., Computational Crystallography p1-18 (Clarendon Press, 1982)
;
_diffrn_orient_matrix_UB_11      0,0624633
_diffrn_orient_matrix_UB_12      -0,0836290
_diffrn_orient_matrix_UB_13      0,0065823
_diffrn_orient_matrix_UB_21      -0,0564364
_diffrn_orient_matrix_UB_22      -0,0547980
_diffrn_orient_matrix_UB_23      -0,0206701
_diffrn_orient_matrix_UB_31      0,0610862
_diffrn_orient_matrix_UB_32      0,0224828
_diffrn_orient_matrix_UB_33      -0,0257921
_diffrn_detector                 CPA
_diffrn_detector_type            'Photon II'
_diffrn_detector_area_resol_mean 7.5
_diffrn_reflns_number            33425
_diffrn_reflns_av_unetI/netI     0.0546
_diffrn_reflns_av_R_equivalents  0.0843
_diffrn_reflns_limit_h_min       -11
_diffrn_reflns_limit_h_max       12
_diffrn_reflns_limit_k_min       -37
_diffrn_reflns_limit_k_max       37
_diffrn_reflns_limit_l_min       -11
_diffrn_reflns_limit_l_max       12
_diffrn_reflns_theta_min         2.197
_diffrn_reflns_theta_max         26.372
_diffrn_reflns_theta_full        26.000
_diffrn_measured_fraction_theta_max 0.997
_diffrn_measured_fraction_theta_full 0.998
_diffrn_reflns_Laue_measured_fraction_max 0.997
_diffrn_reflns_Laue_measured_fraction_full 0.998
_diffrn_reflns_point_group_measured_fraction_max 0.997
_diffrn_reflns_point_group_measured_fraction_full 0.998
_reflns_number_total             5691
_reflns_number_gt                4902
_reflns_threshold_expression     'I > 2\s(I)'
_reflns_Friedel_coverage         0.000
_reflns_Friedel_fraction_max     .
_reflns_Friedel_fraction_full    .

_reflns_special_details          
;
 Reflections were merged by SHELXL according to the crystal class for the 
 calculation of statistics and refinement. _reflns_Friedel_fraction is 
 defined as the number of unique Friedel pairs measured divided by the number 
 that would be possible theoretically, ignoring centric projections and 
 systematic absences.
;

_computing_data_collection       'BIS 6.2.14 / APEX4 ver. 2021.10 (Bruker AXS)'
_computing_cell_refinement       'Saint+ ver. 8.40B (Bruker AXS)'
_computing_data_reduction        'Saint+ ver. 8.40B (Bruker AXS)'
_computing_structure_solution    "SHELXT 2014/5 (Sheldrick, 2014)'"
_computing_structure_refinement  'SHELXL-2018/3 (Sheldrick, 2018)'
_computing_molecular_graphics    'ShelXLe (Huebschle et all, 2011)'
_computing_publication_material  'SHELXL-2018/3 (Sheldrick, 2018)'

_refine_special_details          
;
 The asymmetric unit contains a benzene solvent molecule, which was modelled
as twofold rotationally disordered (RESI 3/33 BENZ) in a 78:22 ratio. 
The benzene rings within the disorder were idealized with AFIX 6.
ADPs within this disorder were restrained to similarity with SIMU 0.005.
The SiMe2Cl substituent at PT1 was modelled as twofold rotationally disordered
(RESI 2/22 SI) in a 73:27 ratio in C1 and CL1. The SI1_1-C1_2 and SI1_1-C1_22 
distances were restrained to similarity using SADI.
ADPs within the disorder were restrained to similarity with SI1 using SIMU 0.005.
;
_refine_ls_structure_factor_coef Fsqd
_refine_ls_matrix_type           full
_refine_ls_weighting_scheme      calc
_refine_ls_weighting_details     
'w=1/[\s^2^(Fo^2^)+(0.0159P)^2^+10.3136P] where P=(Fo^2^+2Fc^2^)/3'
_atom_sites_solution_primary     ?
_atom_sites_solution_secondary   ?
_atom_sites_solution_hydrogens   geom
_refine_ls_hydrogen_treatment    constr
_refine_ls_extinction_method     none
_refine_ls_extinction_coef       .
_refine_ls_number_reflns         5691
_refine_ls_number_parameters     332
_refine_ls_number_restraints     211
_refine_ls_R_factor_all          0.0416
_refine_ls_R_factor_gt           0.0329
_refine_ls_wR_factor_ref         0.0740
_refine_ls_wR_factor_gt          0.0697
_refine_ls_goodness_of_fit_ref   1.046
_refine_ls_restrained_S_all      1.028
_refine_ls_shift/su_max          0.004
_refine_ls_shift/su_mean         0.000

loop_
_atom_site_label
_atom_site_type_symbol
_atom_site_fract_x
_atom_site_fract_y
_atom_site_fract_z
_atom_site_U_iso_or_equiv
_atom_site_adp_type
_atom_site_occupancy
_atom_site_site_symmetry_order
_atom_site_calc_flag
_atom_site_refinement_flags_posn
_atom_site_refinement_flags_adp
_atom_site_refinement_flags_occupancy
_atom_site_disorder_assembly
_atom_site_disorder_group
Pt1_1 Pt 0.73605(2) 0.60423(2) 0.34565(2) 0.01325(7) Uani 1 1 d . . . . .
Pt2_1 Pt 0.59341(2) 0.66361(2) 0.48941(2) 0.01564(7) Uani 1 1 d . . . . .
Cl1_1 Cl 0.4534(2) 0.71273(6) 0.6251(2) 0.0390(5) Uani 1 1 d . . . . .
P1_1 P 0.51905(16) 0.58721(5) 0.25232(18) 0.0181(3) Uani 1 1 d . . . . .
P2_1 P 0.50457(17) 0.68694(6) 0.28250(18) 0.0196(4) Uani 1 1 d . . . . .
P3_1 P 0.70599(17) 0.62814(6) 0.66944(17) 0.0188(3) Uani 1 1 d . . . . .
P4_1 P 0.92030(16) 0.63600(6) 0.46910(18) 0.0183(3) Uani 1 1 d . . . . .
C1_1 C 0.4138(7) 0.5618(2) 0.3817(8) 0.0296(17) Uani 1 1 d . . . . .
H1A_1 H 0.322847 0.553055 0.338711 0.044 Uiso 1 1 calc R U . . .
H1B_1 H 0.400897 0.583764 0.454636 0.044 Uiso 1 1 calc R U . . .
H1C_1 H 0.461459 0.535118 0.420832 0.044 Uiso 1 1 calc R U . . .
C2_1 C 0.4800(8) 0.5500(2) 0.1067(8) 0.0347(19) Uani 1 1 d . . . . .
H2A_1 H 0.379012 0.548356 0.086792 0.052 Uiso 1 1 calc R U . . .
H2B_1 H 0.516445 0.519822 0.128472 0.052 Uiso 1 1 calc R U . . .
H2C_1 H 0.523415 0.561811 0.026520 0.052 Uiso 1 1 calc R U . . .
C3_1 C 0.4236(7) 0.6381(2) 0.1938(7) 0.0252(15) Uani 1 1 d . . . . .
H3A_1 H 0.427308 0.641613 0.093462 0.030 Uiso 1 1 calc R U . . .
H3AB_1 H 0.324923 0.635686 0.214716 0.030 Uiso 1 1 calc R U . . .
C4_1 C 0.6251(7) 0.7074(2) 0.1613(7) 0.0291(16) Uani 1 1 d . . . . .
H4A_1 H 0.573584 0.714836 0.074229 0.044 Uiso 1 1 calc R U . . .
H4B_1 H 0.693967 0.683981 0.145947 0.044 Uiso 1 1 calc R U . . .
H4C_1 H 0.672588 0.734413 0.198501 0.044 Uiso 1 1 calc R U . . .
C5_1 C 0.3682(7) 0.7292(3) 0.2738(9) 0.0355(18) Uani 1 1 d . . . . .
H5A_1 H 0.340720 0.736055 0.177702 0.053 Uiso 1 1 calc R U . . .
H5B_1 H 0.402532 0.756676 0.320446 0.053 Uiso 1 1 calc R U . . .
H5C_1 H 0.287589 0.717722 0.318694 0.053 Uiso 1 1 calc R U . . .
C6_1 C 0.9356(7) 0.6962(2) 0.4406(8) 0.0316(17) Uani 1 1 d . . . . .
H6A_1 H 1.011639 0.708379 0.501527 0.047 Uiso 1 1 calc R U . . .
H6B_1 H 0.848280 0.711112 0.459810 0.047 Uiso 1 1 calc R U . . .
H6C_1 H 0.955044 0.701745 0.345043 0.047 Uiso 1 1 calc R U . . .
C7_1 C 1.1024(7) 0.6194(3) 0.4595(8) 0.0328(18) Uani 1 1 d . . . . .
H7A_1 H 1.162410 0.640023 0.515080 0.049 Uiso 1 1 calc R U . . .
H7B_1 H 1.126698 0.620652 0.363996 0.049 Uiso 1 1 calc R U . . .
H7C_1 H 1.115496 0.588598 0.494310 0.049 Uiso 1 1 calc R U . . .
C8_1 C 0.8949(7) 0.6303(2) 0.6521(7) 0.0236(15) Uani 1 1 d . . . . .
H8A_1 H 0.936461 0.656251 0.703569 0.028 Uiso 1 1 calc R U . . .
H8AB_1 H 0.939699 0.602316 0.688788 0.028 Uiso 1 1 calc R U . . .
C9_1 C 0.6821(8) 0.6494(3) 0.8421(7) 0.0302(17) Uani 1 1 d . . . . .
H9A_1 H 0.740198 0.631939 0.909279 0.045 Uiso 1 1 calc R U . . .
H9B_1 H 0.584213 0.646340 0.861584 0.045 Uiso 1 1 calc R U . . .
H9C_1 H 0.709165 0.681191 0.847817 0.045 Uiso 1 1 calc R U . . .
C10_1 C 0.6700(8) 0.5680(2) 0.6853(8) 0.0303(17) Uani 1 1 d . . . . .
H10A_1 H 0.724805 0.555811 0.764989 0.045 Uiso 1 1 calc R U . . .
H10B_1 H 0.694994 0.552362 0.602299 0.045 Uiso 1 1 calc R U . . .
H10C_1 H 0.570741 0.563607 0.696965 0.045 Uiso 1 1 calc R U . . .
C11_1 C 1.0228(7) 0.5223(2) 0.2930(8) 0.0304(16) Uani 1 1 d . U . . .
H11A_1 H 1.036178 0.492333 0.254176 0.046 Uiso 1 1 calc R U . . .
H11B_1 H 1.042262 0.521196 0.392664 0.046 Uiso 1 1 calc R U . . .
H11C_1 H 1.086195 0.543757 0.253567 0.046 Uiso 1 1 calc R U . . .
Si1_1 Si 0.83729(18) 0.54103(6) 0.25197(19) 0.0187(4) Uani 1 1 d D U . . .
Cl1_2 Cl 0.7243(3) 0.48389(13) 0.3236(5) 0.0293(9) Uani 0.725(8) 1 d . U P A 1
C1_2 C 0.814(4) 0.5295(12) 0.063(2) 0.024(4) Uani 0.725(8) 1 d D U P A 1
H1A_2 H 0.870930 0.503485 0.040626 0.035 Uiso 0.725(8) 1 calc R U P A 1
H1B_2 H 0.843419 0.555961 0.012316 0.035 Uiso 0.725(8) 1 calc R U P A 1
H1C_2 H 0.716034 0.523079 0.037170 0.035 Uiso 0.725(8) 1 calc R U P A 1
Cl1_22 Cl 0.819(3) 0.5316(8) 0.0393(16) 0.022(2) Uani 0.275(8) 1 d . U P A 2
C1_22 C 0.761(4) 0.4877(13) 0.319(6) 0.025(4) Uani 0.275(8) 1 d D U P A 2
H1A_22 H 0.769418 0.488070 0.419354 0.038 Uiso 0.275(8) 1 calc R U P A 2
H1B_22 H 0.811320 0.461652 0.285745 0.038 Uiso 0.275(8) 1 calc R U P A 2
H1C_22 H 0.662664 0.485631 0.286582 0.038 Uiso 0.275(8) 1 calc R U P A 2
C1_3 C 0.7743(11) 0.3304(5) 0.1302(12) 0.0306(15) Uani 0.78(2) 1 d . U P B 1
H1_3 H 0.713323 0.316829 0.190374 0.037 Uiso 0.78(2) 1 calc R U P B 1
C2_3 C 0.7855(13) 0.3764(5) 0.1262(12) 0.0304(16) Uani 0.78(2) 1 d G U P B 1
H2_3 H 0.732409 0.394882 0.182307 0.036 Uiso 0.78(2) 1 calc R U P B 1
C3_3 C 0.8778(14) 0.3959(3) 0.0368(14) 0.0272(16) Uani 0.78(2) 1 d G U P B 1
H3_3 H 0.886661 0.427743 0.032511 0.033 Uiso 0.78(2) 1 calc R U P B 1
C4_3 C 0.9560(11) 0.3686(4) -0.0451(12) 0.0277(16) Uani 0.78(2) 1 d G U P B 1
H4_3 H 1.018785 0.381598 -0.104597 0.033 Uiso 0.78(2) 1 calc R U P B 1
C5_3 C 0.9401(11) 0.3222(4) -0.0378(12) 0.0290(15) Uani 0.78(2) 1 d G U P B 1
H5_3 H 0.992018 0.303191 -0.093191 0.035 Uiso 0.78(2) 1 calc R U P B 1
C6_3 C 0.8495(12) 0.3036(4) 0.0490(13) 0.0305(15) Uani 0.78(2) 1 d G U P B 1
H6_3 H 0.839152 0.271839 0.052495 0.037 Uiso 0.78(2) 1 calc R U P B 1
C1_33 C 0.834(4) 0.3942(7) 0.079(4) 0.0284(18) Uani 0.22(2) 1 d G U P B 2
H1_33 H 0.819649 0.425455 0.093518 0.034 Uiso 0.22(2) 1 calc R U P B 2
C2_33 C 0.930(4) 0.3800(10) -0.013(4) 0.0283(18) Uani 0.22(2) 1 d G U P B 2
H2_33 H 0.982182 0.401637 -0.059309 0.034 Uiso 0.22(2) 1 calc R U P B 2
C3_33 C 0.951(3) 0.3339(13) -0.035(3) 0.0293(17) Uani 0.22(2) 1 d G U P B 2
H3_33 H 1.016676 0.324318 -0.096423 0.035 Uiso 0.22(2) 1 calc R U P B 2
C4_33 C 0.875(3) 0.3021(6) 0.034(4) 0.0300(17) Uani 0.22(2) 1 d G U P B 2
H4_33 H 0.888588 0.270828 0.019246 0.036 Uiso 0.22(2) 1 calc R U P B 2
C5_33 C 0.778(3) 0.3163(11) 0.125(3) 0.0301(18) Uani 0.22(2) 1 d G U P B 2
H5_33 H 0.726044 0.294649 0.172063 0.036 Uiso 0.22(2) 1 calc R U P B 2
C6_33 C 0.757(3) 0.3623(14) 0.147(3) 0.0291(18) Uani 0.22(2) 1 d G U P B 2
H6_33 H 0.691559 0.371967 0.209190 0.035 Uiso 0.22(2) 1 calc R U P B 2

loop_
_atom_site_aniso_label
_atom_site_aniso_U_11
_atom_site_aniso_U_22
_atom_site_aniso_U_33
_atom_site_aniso_U_23
_atom_site_aniso_U_13
_atom_site_aniso_U_12
Pt1_1 0.01216(12) 0.01327(13) 0.01414(13) -0.00150(9) -0.00036(9) 0.00027(8)
Pt2_1 0.01678(13) 0.01499(13) 0.01524(14) -0.00036(9) 0.00178(9) 0.00232(9)
Cl1_1 0.0521(12) 0.0338(11) 0.0339(11) 0.0039(8) 0.0233(9) 0.0178(9)
P1_1 0.0135(8) 0.0163(8) 0.0236(9) -0.0031(7) -0.0049(6) 0.0001(6)
P2_1 0.0215(9) 0.0145(8) 0.0221(9) 0.0004(7) -0.0032(7) 0.0035(6)
P3_1 0.0216(8) 0.0217(9) 0.0129(8) -0.0001(7) -0.0003(6) 0.0016(7)
P4_1 0.0144(8) 0.0200(9) 0.0199(9) -0.0049(7) -0.0026(6) -0.0012(6)
C1_1 0.019(3) 0.023(4) 0.046(5) 0.004(3) 0.000(3) -0.005(3)
C2_1 0.031(4) 0.025(4) 0.045(5) -0.017(3) -0.016(3) 0.003(3)
C3_1 0.022(3) 0.022(4) 0.030(4) 0.005(3) -0.008(3) 0.004(3)
C4_1 0.039(4) 0.030(4) 0.019(4) 0.001(3) 0.000(3) 0.007(3)
C5_1 0.027(4) 0.037(5) 0.042(5) 0.002(4) -0.003(3) 0.009(3)
C6_1 0.029(4) 0.026(4) 0.040(5) -0.005(3) 0.002(3) -0.010(3)
C7_1 0.013(3) 0.042(5) 0.044(5) -0.011(4) 0.001(3) 0.002(3)
C8_1 0.022(3) 0.036(4) 0.013(3) -0.003(3) 0.001(3) -0.003(3)
C9_1 0.036(4) 0.039(4) 0.015(4) -0.004(3) 0.003(3) 0.000(3)
C10_1 0.033(4) 0.026(4) 0.031(4) 0.010(3) -0.005(3) 0.000(3)
C11_1 0.024(3) 0.031(4) 0.034(4) -0.008(3) -0.010(3) 0.010(3)
Si1_1 0.0199(9) 0.0143(9) 0.0219(10) -0.0035(7) 0.0022(7) 0.0019(7)
Cl1_2 0.031(2) 0.0210(15) 0.0363(16) 0.0081(11) 0.0077(16) -0.0026(12)
C1_2 0.024(5) 0.026(6) 0.021(7) 0.004(6) 0.003(6) 0.001(5)
Cl1_22 0.029(4) 0.025(4) 0.013(5) 0.005(4) 0.007(4) -0.001(3)
C1_22 0.024(8) 0.021(7) 0.031(7) 0.006(6) 0.003(7) -0.003(7)
C1_3 0.030(3) 0.030(3) 0.031(3) 0.005(3) -0.003(2) -0.003(3)
C2_3 0.027(3) 0.031(3) 0.032(3) 0.003(3) -0.003(3) -0.001(3)
C3_3 0.024(3) 0.026(3) 0.031(3) 0.002(3) -0.004(3) -0.003(2)
C4_3 0.026(3) 0.026(3) 0.031(3) 0.003(3) -0.002(2) -0.004(2)
C5_3 0.028(3) 0.026(3) 0.032(3) 0.001(3) -0.004(2) -0.004(3)
C6_3 0.030(3) 0.030(3) 0.031(3) 0.003(2) -0.003(2) -0.003(2)
C1_33 0.026(3) 0.027(3) 0.031(3) 0.003(3) -0.005(3) -0.003(3)
C2_33 0.026(3) 0.027(3) 0.031(3) 0.002(3) -0.004(3) -0.005(3)
C3_33 0.028(3) 0.028(3) 0.031(3) 0.002(3) -0.003(3) -0.004(3)
C4_33 0.029(3) 0.029(3) 0.031(3) 0.003(3) -0.003(3) -0.003(3)
C5_33 0.029(3) 0.029(3) 0.032(3) 0.003(3) -0.004(3) -0.003(3)
C6_33 0.027(3) 0.028(3) 0.031(3) 0.004(3) -0.004(3) -0.003(3)

_geom_special_details            
;
 All esds (except the esd in the dihedral angle between two l.s. planes)
 are estimated using the full covariance matrix.  The cell esds are taken
 into account individually in the estimation of esds in distances, angles
 and torsion angles; correlations between esds in cell parameters are only
 used when they are defined by crystal symmetry.  An approximate (isotropic)
 treatment of cell esds is used for estimating esds involving l.s. planes.
;

loop_
_geom_bond_atom_site_label_1
_geom_bond_atom_site_label_2
_geom_bond_distance
_geom_bond_site_symmetry_2
_geom_bond_publ_flag
Pt1_1 P1_1 2.2786(18) . ?
Pt1_1 P4_1 2.2796(17) . ?
Pt1_1 Si1_1 2.3316(18) . ?
Pt1_1 Pt2_1 2.6921(7) . ?
Pt2_1 P2_1 2.2501(19) . ?
Pt2_1 P3_1 2.2618(18) . ?
Pt2_1 Cl1_1 2.4419(18) . ?
P1_1 C2_1 1.820(7) . ?
P1_1 C3_1 1.839(6) . ?
P1_1 C1_1 1.839(7) . ?
P2_1 C5_1 1.815(7) . ?
P2_1 C4_1 1.822(7) . ?
P2_1 C3_1 1.834(7) . ?
P3_1 C10_1 1.826(7) . ?
P3_1 C9_1 1.833(7) . ?
P3_1 C8_1 1.842(7) . ?
P4_1 C6_1 1.817(7) . ?
P4_1 C7_1 1.832(7) . ?
P4_1 C8_1 1.832(7) . ?
C1_1 H1A_1 0.9800 . ?
C1_1 H1B_1 0.9800 . ?
C1_1 H1C_1 0.9800 . ?
C2_1 H2A_1 0.9800 . ?
C2_1 H2B_1 0.9800 . ?
C2_1 H2C_1 0.9800 . ?
C3_1 H3A_1 0.9900 . ?
C3_1 H3AB_1 0.9900 . ?
C4_1 H4A_1 0.9800 . ?
C4_1 H4B_1 0.9800 . ?
C4_1 H4C_1 0.9800 . ?
C5_1 H5A_1 0.9800 . ?
C5_1 H5B_1 0.9800 . ?
C5_1 H5C_1 0.9800 . ?
C6_1 H6A_1 0.9800 . ?
C6_1 H6B_1 0.9800 . ?
C6_1 H6C_1 0.9800 . ?
C7_1 H7A_1 0.9800 . ?
C7_1 H7B_1 0.9800 . ?
C7_1 H7C_1 0.9800 . ?
C8_1 H8A_1 0.9900 . ?
C8_1 H8AB_1 0.9900 . ?
C9_1 H9A_1 0.9800 . ?
C9_1 H9B_1 0.9800 . ?
C9_1 H9C_1 0.9800 . ?
C10_1 H10A_1 0.9800 . ?
C10_1 H10B_1 0.9800 . ?
C10_1 H10C_1 0.9800 . ?
C11_1 Si1_1 1.888(7) . ?
C11_1 H11A_1 0.9800 . ?
C11_1 H11B_1 0.9800 . ?
C11_1 H11C_1 0.9800 . ?
Si1_1 C1_2 1.88(2) . ?
Si1_1 C1_22 1.88(3) . ?
Si1_1 Cl1_22 2.095(16) . ?
Si1_1 Cl1_2 2.159(4) . ?
C1_2 H1A_2 0.9800 . ?
C1_2 H1B_2 0.9800 . ?
C1_2 H1C_2 0.9800 . ?
C1_22 H1A_22 0.9800 . ?
C1_22 H1B_22 0.9800 . ?
C1_22 H1C_22 0.9800 . ?
C1_3 C6_3 1.366(14) . ?
C1_3 C2_3 1.372(14) . ?
C1_3 H1_3 0.9500 . ?
C2_3 C3_3 1.414(14) . ?
C2_3 H2_3 0.9500 . ?
C3_3 C4_3 1.397(14) . ?
C3_3 H3_3 0.9500 . ?
C4_3 C5_3 1.388(13) . ?
C4_3 H4_3 0.9500 . ?
C5_3 C6_3 1.376(14) . ?
C5_3 H5_3 0.9500 . ?
C6_3 H6_3 0.9500 . ?
C1_33 C2_33 1.3999 . ?
C1_33 C6_33 1.4000 . ?
C1_33 H1_33 0.9500 . ?
C2_33 C3_33 1.4000 . ?
C2_33 H2_33 0.9500 . ?
C3_33 C4_33 1.4000 . ?
C3_33 H3_33 0.9500 . ?
C4_33 C5_33 1.4000 . ?
C4_33 H4_33 0.9500 . ?
C5_33 C6_33 1.4000 . ?
C5_33 H5_33 0.9500 . ?
C6_33 H6_33 0.9500 . ?

loop_
_geom_angle_atom_site_label_1
_geom_angle_atom_site_label_2
_geom_angle_atom_site_label_3
_geom_angle
_geom_angle_site_symmetry_1
_geom_angle_site_symmetry_3
_geom_angle_publ_flag
P1_1 Pt1_1 P4_1 164.22(6) . . ?
P1_1 Pt1_1 Si1_1 93.57(6) . . ?
P4_1 Pt1_1 Si1_1 102.05(7) . . ?
P1_1 Pt1_1 Pt2_1 82.30(5) . . ?
P4_1 Pt1_1 Pt2_1 81.96(5) . . ?
Si1_1 Pt1_1 Pt2_1 167.24(5) . . ?
P2_1 Pt2_1 P3_1 167.03(6) . . ?
P2_1 Pt2_1 Cl1_1 96.66(7) . . ?
P3_1 Pt2_1 Cl1_1 96.16(7) . . ?
P2_1 Pt2_1 Pt1_1 84.67(5) . . ?
P3_1 Pt2_1 Pt1_1 82.39(5) . . ?
Cl1_1 Pt2_1 Pt1_1 175.69(5) . . ?
C2_1 P1_1 C3_1 100.6(3) . . ?
C2_1 P1_1 C1_1 101.3(4) . . ?
C3_1 P1_1 C1_1 105.2(3) . . ?
C2_1 P1_1 Pt1_1 125.5(3) . . ?
C3_1 P1_1 Pt1_1 111.5(2) . . ?
C1_1 P1_1 Pt1_1 110.5(2) . . ?
C5_1 P2_1 C4_1 103.4(4) . . ?
C5_1 P2_1 C3_1 104.0(3) . . ?
C4_1 P2_1 C3_1 103.0(3) . . ?
C5_1 P2_1 Pt2_1 118.9(3) . . ?
C4_1 P2_1 Pt2_1 117.9(2) . . ?
C3_1 P2_1 Pt2_1 107.7(2) . . ?
C10_1 P3_1 C9_1 102.7(4) . . ?
C10_1 P3_1 C8_1 103.7(3) . . ?
C9_1 P3_1 C8_1 105.2(3) . . ?
C10_1 P3_1 Pt2_1 115.9(2) . . ?
C9_1 P3_1 Pt2_1 118.2(3) . . ?
C8_1 P3_1 Pt2_1 109.6(2) . . ?
C6_1 P4_1 C7_1 99.7(4) . . ?
C6_1 P4_1 C8_1 105.0(3) . . ?
C7_1 P4_1 C8_1 102.7(3) . . ?
C6_1 P4_1 Pt1_1 113.2(3) . . ?
C7_1 P4_1 Pt1_1 125.1(3) . . ?
C8_1 P4_1 Pt1_1 109.0(2) . . ?
P1_1 C1_1 H1A_1 109.5 . . ?
P1_1 C1_1 H1B_1 109.5 . . ?
H1A_1 C1_1 H1B_1 109.5 . . ?
P1_1 C1_1 H1C_1 109.5 . . ?
H1A_1 C1_1 H1C_1 109.5 . . ?
H1B_1 C1_1 H1C_1 109.5 . . ?
P1_1 C2_1 H2A_1 109.5 . . ?
P1_1 C2_1 H2B_1 109.5 . . ?
H2A_1 C2_1 H2B_1 109.5 . . ?
P1_1 C2_1 H2C_1 109.5 . . ?
H2A_1 C2_1 H2C_1 109.5 . . ?
H2B_1 C2_1 H2C_1 109.5 . . ?
P2_1 C3_1 P1_1 108.4(3) . . ?
P2_1 C3_1 H3A_1 110.0 . . ?
P1_1 C3_1 H3A_1 110.0 . . ?
P2_1 C3_1 H3AB_1 110.0 . . ?
P1_1 C3_1 H3AB_1 110.0 . . ?
H3A_1 C3_1 H3AB_1 108.4 . . ?
P2_1 C4_1 H4A_1 109.5 . . ?
P2_1 C4_1 H4B_1 109.5 . . ?
H4A_1 C4_1 H4B_1 109.5 . . ?
P2_1 C4_1 H4C_1 109.5 . . ?
H4A_1 C4_1 H4C_1 109.5 . . ?
H4B_1 C4_1 H4C_1 109.5 . . ?
P2_1 C5_1 H5A_1 109.5 . . ?
P2_1 C5_1 H5B_1 109.5 . . ?
H5A_1 C5_1 H5B_1 109.5 . . ?
P2_1 C5_1 H5C_1 109.5 . . ?
H5A_1 C5_1 H5C_1 109.5 . . ?
H5B_1 C5_1 H5C_1 109.5 . . ?
P4_1 C6_1 H6A_1 109.5 . . ?
P4_1 C6_1 H6B_1 109.5 . . ?
H6A_1 C6_1 H6B_1 109.5 . . ?
P4_1 C6_1 H6C_1 109.5 . . ?
H6A_1 C6_1 H6C_1 109.5 . . ?
H6B_1 C6_1 H6C_1 109.5 . . ?
P4_1 C7_1 H7A_1 109.5 . . ?
P4_1 C7_1 H7B_1 109.5 . . ?
H7A_1 C7_1 H7B_1 109.5 . . ?
P4_1 C7_1 H7C_1 109.5 . . ?
H7A_1 C7_1 H7C_1 109.5 . . ?
H7B_1 C7_1 H7C_1 109.5 . . ?
P4_1 C8_1 P3_1 107.1(3) . . ?
P4_1 C8_1 H8A_1 110.3 . . ?
P3_1 C8_1 H8A_1 110.3 . . ?
P4_1 C8_1 H8AB_1 110.3 . . ?
P3_1 C8_1 H8AB_1 110.3 . . ?
H8A_1 C8_1 H8AB_1 108.5 . . ?
P3_1 C9_1 H9A_1 109.5 . . ?
P3_1 C9_1 H9B_1 109.5 . . ?
H9A_1 C9_1 H9B_1 109.5 . . ?
P3_1 C9_1 H9C_1 109.5 . . ?
H9A_1 C9_1 H9C_1 109.5 . . ?
H9B_1 C9_1 H9C_1 109.5 . . ?
P3_1 C10_1 H10A_1 109.5 . . ?
P3_1 C10_1 H10B_1 109.5 . . ?
H10A_1 C10_1 H10B_1 109.5 . . ?
P3_1 C10_1 H10C_1 109.5 . . ?
H10A_1 C10_1 H10C_1 109.5 . . ?
H10B_1 C10_1 H10C_1 109.5 . . ?
Si1_1 C11_1 H11A_1 109.5 . . ?
Si1_1 C11_1 H11B_1 109.5 . . ?
H11A_1 C11_1 H11B_1 109.5 . . ?
Si1_1 C11_1 H11C_1 109.5 . . ?
H11A_1 C11_1 H11C_1 109.5 . . ?
H11B_1 C11_1 H11C_1 109.5 . . ?
C1_2 Si1_1 C11_1 101.6(12) . . ?
C1_22 Si1_1 C11_1 93.8(15) . . ?
C1_22 Si1_1 Cl1_22 103.0(19) . . ?
C11_1 Si1_1 Cl1_22 100.6(7) . . ?
C1_2 Si1_1 Cl1_2 98.6(11) . . ?
C11_1 Si1_1 Cl1_2 101.1(3) . . ?
C1_2 Si1_1 Pt1_1 120.6(12) . . ?
C1_22 Si1_1 Pt1_1 110.8(17) . . ?
C11_1 Si1_1 Pt1_1 124.7(2) . . ?
Cl1_22 Si1_1 Pt1_1 119.3(7) . . ?
Cl1_2 Si1_1 Pt1_1 105.62(14) . . ?
Si1_1 C1_2 H1A_2 109.5 . . ?
Si1_1 C1_2 H1B_2 109.5 . . ?
H1A_2 C1_2 H1B_2 109.5 . . ?
Si1_1 C1_2 H1C_2 109.5 . . ?
H1A_2 C1_2 H1C_2 109.5 . . ?
H1B_2 C1_2 H1C_2 109.5 . . ?
Si1_1 C1_22 H1A_22 109.5 . . ?
Si1_1 C1_22 H1B_22 109.5 . . ?
H1A_22 C1_22 H1B_22 109.5 . . ?
Si1_1 C1_22 H1C_22 109.5 . . ?
H1A_22 C1_22 H1C_22 109.5 . . ?
H1B_22 C1_22 H1C_22 109.5 . . ?
C6_3 C1_3 C2_3 121.0(10) . . ?
C6_3 C1_3 H1_3 119.5 . . ?
C2_3 C1_3 H1_3 119.5 . . ?
C1_3 C2_3 C3_3 118.6(9) . . ?
C1_3 C2_3 H2_3 120.7 . . ?
C3_3 C2_3 H2_3 120.7 . . ?
C4_3 C3_3 C2_3 120.5(9) . . ?
C4_3 C3_3 H3_3 119.8 . . ?
C2_3 C3_3 H3_3 119.8 . . ?
C5_3 C4_3 C3_3 118.6(9) . . ?
C5_3 C4_3 H4_3 120.7 . . ?
C3_3 C4_3 H4_3 120.7 . . ?
C6_3 C5_3 C4_3 120.5(10) . . ?
C6_3 C5_3 H5_3 119.8 . . ?
C4_3 C5_3 H5_3 119.8 . . ?
C1_3 C6_3 C5_3 120.8(10) . . ?
C1_3 C6_3 H6_3 119.6 . . ?
C5_3 C6_3 H6_3 119.6 . . ?
C2_33 C1_33 C6_33 120.0 . . ?
C2_33 C1_33 H1_33 120.0 . . ?
C6_33 C1_33 H1_33 120.0 . . ?
C1_33 C2_33 C3_33 120.0 . . ?
C1_33 C2_33 H2_33 120.0 . . ?
C3_33 C2_33 H2_33 120.0 . . ?
C4_33 C3_33 C2_33 120.0 . . ?
C4_33 C3_33 H3_33 120.0 . . ?
C2_33 C3_33 H3_33 120.0 . . ?
C5_33 C4_33 C3_33 120.0 . . ?
C5_33 C4_33 H4_33 120.0 . . ?
C3_33 C4_33 H4_33 120.0 . . ?
C4_33 C5_33 C6_33 120.0 . . ?
C4_33 C5_33 H5_33 120.0 . . ?
C6_33 C5_33 H5_33 120.0 . . ?
C1_33 C6_33 C5_33 120.0 . . ?
C1_33 C6_33 H6_33 120.0 . . ?
C5_33 C6_33 H6_33 120.0 . . ?

loop_
_geom_torsion_atom_site_label_1
_geom_torsion_atom_site_label_2
_geom_torsion_atom_site_label_3
_geom_torsion_atom_site_label_4
_geom_torsion
_geom_torsion_site_symmetry_1
_geom_torsion_site_symmetry_2
_geom_torsion_site_symmetry_3
_geom_torsion_site_symmetry_4
_geom_torsion_publ_flag
C5_1 P2_1 C3_1 P1_1 -157.5(4) . . . . ?
C4_1 P2_1 C3_1 P1_1 94.8(4) . . . . ?
Pt2_1 P2_1 C3_1 P1_1 -30.5(4) . . . . ?
C2_1 P1_1 C3_1 P2_1 -155.5(4) . . . . ?
C1_1 P1_1 C3_1 P2_1 99.6(4) . . . . ?
Pt1_1 P1_1 C3_1 P2_1 -20.3(4) . . . . ?
C6_1 P4_1 C8_1 P3_1 93.9(4) . . . . ?
C7_1 P4_1 C8_1 P3_1 -162.3(4) . . . . ?
Pt1_1 P4_1 C8_1 P3_1 -27.7(4) . . . . ?
C10_1 P3_1 C8_1 P4_1 98.9(4) . . . . ?
C9_1 P3_1 C8_1 P4_1 -153.6(4) . . . . ?
Pt2_1 P3_1 C8_1 P4_1 -25.4(4) . . . . ?
C6_3 C1_3 C2_3 C3_3 -0.6(14) . . . . ?
C1_3 C2_3 C3_3 C4_3 -0.2(14) . . . . ?
C2_3 C3_3 C4_3 C5_3 0.6(13) . . . . ?
C3_3 C4_3 C5_3 C6_3 -0.3(14) . . . . ?
C2_3 C1_3 C6_3 C5_3 0.9(15) . . . . ?
C4_3 C5_3 C6_3 C1_3 -0.4(14) . . . . ?
C6_33 C1_33 C2_33 C3_33 0.0 . . . . ?
C1_33 C2_33 C3_33 C4_33 0.0 . . . . ?
C2_33 C3_33 C4_33 C5_33 0.0 . . . . ?
C3_33 C4_33 C5_33 C6_33 0.0 . . . . ?
C2_33 C1_33 C6_33 C5_33 0.0 . . . . ?
C4_33 C5_33 C6_33 C1_33 0.0 . . . . ?

_refine_diff_density_max         0.992
_refine_diff_density_min         -0.899
_refine_diff_density_rms         0.207

_shelx_res_file                  
;
TITL final_a.res in P2(1)/n
    MaPa79_MaPa_a.res
    created by SHELXL-2018/3 at 15:00:02 on 24-Oct-2025
REM Old TITL final in P2(1)/n
REM SHELXT solution in P2(1)/n
REM R1 0.067,  Rweak 0.005,  Alpha 0.032,  Orientation as input
REM Formula found by SHELXT:  C17 P Cl7 Pt2
CELL  0.71073   9.6388  29.6720   9.7828   90.000   94.077   90.000
ZERR   4.000   0.0044   0.0110   0.0043    0.000    0.013    0.000
LATT  1
SYMM 1/2-X, 1/2+Y, 1/2-Z
SFAC C H SI P CL PT
UNIT 72 160 4 16 8 8
TEMP -173.150
L.S. 10
BOND $H
SIZE 0.142 0.178 0.229
LIST 4
CONF
SHEL 999 0.80
OMIT -2   1  12
ACTA 52
FMAP 2
PLAN 20
WGHT    0.015900   10.313601
FVAR       0.17375   0.77516   0.72506
RESI 1 SPAC
PT1   6    0.736045    0.604231    0.345646    11.00000    0.01216    0.01327 =
         0.01414   -0.00150   -0.00036    0.00027
PT2   6    0.593412    0.663613    0.489407    11.00000    0.01678    0.01499 =
         0.01524   -0.00036    0.00178    0.00232
CL1   5    0.453422    0.712729    0.625145    11.00000    0.05213    0.03384 =
         0.03390    0.00395    0.02331    0.01784
P1    4    0.519046    0.587212    0.252323    11.00000    0.01354    0.01625 =
         0.02357   -0.00309   -0.00494    0.00014
P2    4    0.504565    0.686937    0.282498    11.00000    0.02151    0.01452 =
         0.02208    0.00038   -0.00320    0.00347
P3    4    0.705990    0.628138    0.669442    11.00000    0.02156    0.02168 =
         0.01288   -0.00011   -0.00030    0.00165
P4    4    0.920301    0.636003    0.469096    11.00000    0.01439    0.01998 =
         0.01991   -0.00488   -0.00256   -0.00117
C1    1    0.413766    0.561822    0.381741    11.00000    0.01945    0.02269 =
         0.04639    0.00442   -0.00019   -0.00497
AFIX 137
H1A   2    0.322847    0.553055    0.338711    11.00000   -1.50000
H1B   2    0.400897    0.583764    0.454636    11.00000   -1.50000
H1C   2    0.461459    0.535118    0.420832    11.00000   -1.50000
AFIX   0
C2    1    0.479970    0.550007    0.106725    11.00000    0.03068    0.02547 =
         0.04519   -0.01742   -0.01571    0.00264
AFIX 137
H2A   2    0.379012    0.548356    0.086792    11.00000   -1.50000
H2B   2    0.516445    0.519822    0.128472    11.00000   -1.50000
H2C   2    0.523415    0.561811    0.026520    11.00000   -1.50000
AFIX   0
C3    1    0.423632    0.638120    0.193782    11.00000    0.02193    0.02219 =
         0.03012    0.00477   -0.00805    0.00402
AFIX  23
H3A   2    0.427308    0.641613    0.093462    11.00000   -1.20000
H3AB  2    0.324923    0.635686    0.214716    11.00000   -1.20000
AFIX   0
C4    1    0.625105    0.707407    0.161287    11.00000    0.03879    0.02973 =
         0.01854    0.00063    0.00003    0.00655
AFIX 137
H4A   2    0.573584    0.714836    0.074229    11.00000   -1.50000
H4B   2    0.693967    0.683981    0.145947    11.00000   -1.50000
H4C   2    0.672588    0.734413    0.198501    11.00000   -1.50000
AFIX   0
C5    1    0.368167    0.729208    0.273839    11.00000    0.02658    0.03698 =
         0.04198    0.00219   -0.00346    0.00925
AFIX 137
H5A   2    0.340720    0.736055    0.177702    11.00000   -1.50000
H5B   2    0.402532    0.756676    0.320446    11.00000   -1.50000
H5C   2    0.287589    0.717722    0.318694    11.00000   -1.50000
AFIX   0
C6    1    0.935575    0.696246    0.440586    11.00000    0.02878    0.02637 =
         0.03974   -0.00521    0.00235   -0.00969
AFIX 137
H6A   2    1.011639    0.708379    0.501527    11.00000   -1.50000
H6B   2    0.848280    0.711112    0.459810    11.00000   -1.50000
H6C   2    0.955044    0.701745    0.345043    11.00000   -1.50000
AFIX   0
C7    1    1.102397    0.619387    0.459506    11.00000    0.01281    0.04151 =
         0.04384   -0.01110    0.00128    0.00230
AFIX 137
H7A   2    1.162410    0.640023    0.515080    11.00000   -1.50000
H7B   2    1.126698    0.620652    0.363996    11.00000   -1.50000
H7C   2    1.115496    0.588598    0.494310    11.00000   -1.50000
AFIX   0
C8    1    0.894902    0.630252    0.652134    11.00000    0.02170    0.03613 =
         0.01282   -0.00289    0.00066   -0.00252
AFIX  23
H8A   2    0.936461    0.656251    0.703569    11.00000   -1.20000
H8AB  2    0.939699    0.602316    0.688788    11.00000   -1.20000
AFIX   0
C9    1    0.682114    0.649372    0.842115    11.00000    0.03600    0.03943 =
         0.01535   -0.00393    0.00295    0.00027
AFIX 137
H9A   2    0.740198    0.631939    0.909279    11.00000   -1.50000
H9B   2    0.584213    0.646340    0.861584    11.00000   -1.50000
H9C   2    0.709165    0.681191    0.847817    11.00000   -1.50000
AFIX   0
C10   1    0.669959    0.568015    0.685255    11.00000    0.03277    0.02606 =
         0.03095    0.01039   -0.00544    0.00011
AFIX 137
H10A  2    0.724805    0.555811    0.764989    11.00000   -1.50000
H10B  2    0.694994    0.552362    0.602299    11.00000   -1.50000
H10C  2    0.570741    0.563607    0.696965    11.00000   -1.50000
AFIX   0
C11   1    1.022780    0.522331    0.293031    11.00000    0.02450    0.03117 =
         0.03378   -0.00811   -0.00999    0.01030
AFIX 137
H11A  2    1.036178    0.492333    0.254176    11.00000   -1.50000
H11B  2    1.042262    0.521196    0.392664    11.00000   -1.50000
H11C  2    1.086195    0.543757    0.253567    11.00000   -1.50000
AFIX   0

SIMU 0.005 C11_1 > C1_22
SADI SI1_1 C1_2 SI1_1 C1_22
SI1   3    0.837294    0.541029    0.251974    11.00000    0.01994    0.01434 =
         0.02191   -0.00349    0.00216    0.00191
PART 1 31
RESI 2 Si
CL1   5    0.724281    0.483886    0.323579    31.00000    0.03143    0.02097 =
         0.03634    0.00813    0.00772   -0.00261

C1    1    0.814152    0.529511    0.062915    31.00000    0.02449    0.02560 =
         0.02073    0.00450    0.00285    0.00092
AFIX 137
H1A   2    0.870930    0.503485    0.040626    31.00000   -1.50000
H1B   2    0.843419    0.555961    0.012316    31.00000   -1.50000
H1C   2    0.716034    0.523079    0.037170    31.00000   -1.50000
AFIX   0
RESI 0
PART 0

PART 2 -31
RESI 22 Si
CL1   5    0.818885    0.531555    0.039262   -31.00000    0.02904    0.02498 =
         0.01338    0.00530    0.00656   -0.00148
C1    1    0.761039    0.487708    0.318936   -31.00000    0.02377    0.02150 =
         0.03054    0.00597    0.00285   -0.00258
AFIX 137
H1A   2    0.769418    0.488070    0.419354   -31.00000   -1.50000
H1B   2    0.811320    0.461652    0.285745   -31.00000   -1.50000
H1C   2    0.662664    0.485631    0.286582   -31.00000   -1.50000
AFIX   0
RESI 0
PART 0

SIMU 0.005 C1_3 > C6_33
PART 1 21

RESI 3 BENZ
C1    1    0.774310    0.330364    0.130207    21.00000    0.02956    0.03010 =
         0.03134    0.00455   -0.00269   -0.00304
AFIX  43
H1    2    0.713323    0.316829    0.190374    21.00000   -1.20000
AFIX   6
C2    1    0.785521    0.376444    0.126211    21.00000    0.02739    0.03118 =
         0.03184    0.00293   -0.00304   -0.00127
AFIX  43
H2    2    0.732409    0.394882    0.182307    21.00000   -1.20000
AFIX   6
C3    1    0.877790    0.395897    0.036844    21.00000    0.02366    0.02645 =
         0.03071    0.00213   -0.00444   -0.00255
AFIX  43
H3    2    0.886661    0.427743    0.032511    21.00000   -1.20000
AFIX   6
C4    1    0.956004    0.368644   -0.045124    21.00000    0.02589    0.02607 =
         0.03052    0.00257   -0.00235   -0.00371
AFIX  43
H4    2    1.018785    0.381598   -0.104597    21.00000   -1.20000
AFIX   6
C5    1    0.940050    0.322249   -0.037836    21.00000    0.02836    0.02616 =
         0.03160    0.00109   -0.00382   -0.00422
AFIX  43
H5    2    0.992018    0.303191   -0.093191    21.00000   -1.20000
AFIX   6
C6    1    0.849512    0.303649    0.048979    21.00000    0.02981    0.02980 =
         0.03129    0.00333   -0.00306   -0.00302
AFIX  43
H6    2    0.839152    0.271839    0.052495    21.00000   -1.20000
RESI 0
AFIX   6
PART 0

PART 2 -21
RESI 33 BENZ
C1    1    0.833583    0.394200    0.078501   -21.00000    0.02618    0.02740 =
         0.03070    0.00348   -0.00457   -0.00345
AFIX  43
H1    2    0.819649    0.425455    0.093518   -21.00000   -1.20000
AFIX   5
C2    1    0.930416    0.380012   -0.012539   -21.00000    0.02642    0.02661 =
         0.03118    0.00240   -0.00353   -0.00453
AFIX  43
H2    2    0.982182    0.401637   -0.059309   -21.00000   -1.20000
AFIX   5
C3    1    0.950959    0.333950   -0.034654   -21.00000    0.02803    0.02797 =
         0.03120    0.00249   -0.00348   -0.00376
AFIX  43
H3    2    1.016676    0.324318   -0.096423   -21.00000   -1.20000
AFIX   5
C4    1    0.874653    0.302083    0.034261   -21.00000    0.02895    0.02891 =
         0.03136    0.00269   -0.00306   -0.00280
AFIX  43
H4    2    0.888588    0.270828    0.019246   -21.00000   -1.20000
AFIX   5
C5    1    0.777816    0.316274    0.125298   -21.00000    0.02857    0.02942 =
         0.03156    0.00344   -0.00379   -0.00277
AFIX  43
H5    2    0.726044    0.294649    0.172063   -21.00000   -1.20000
AFIX   5
C6    1    0.757274    0.362335    0.147418   -21.00000    0.02681    0.02839 =
         0.03113    0.00369   -0.00402   -0.00284
AFIX  43
H6    2    0.691559    0.371967    0.209190   -21.00000   -1.20000
RESI 0
PART 0
AFIX   0
HKLF 4


REM  final_a.res in P2(1)/n
REM wR2 = 0.0740, GooF = S = 1.046, Restrained GooF = 1.028 for all data
REM R1 = 0.0329 for 4902 Fo > 4sig(Fo) and 0.0416 for all 5691 data
REM 332 parameters refined using 211 restraints

END

WGHT      0.0159     10.3252

REM Highest difference peak  0.992,  deepest hole -0.899,  1-sigma level  0.207
Q1    1   0.6409  0.6592  0.4205  11.00000  0.05    0.99
Q2    1   0.5374  0.6648  0.3703  11.00000  0.05    0.95
Q3    1   0.7943  0.4014  0.1335  11.00000  0.05    0.91
Q4    1   0.4814  0.6002  0.4424  11.00000  0.05    0.86
Q5    1   0.7934  0.6076  0.2718  11.00000  0.05    0.85
Q6    1   0.3462  0.7092  0.6644  11.00000  0.05    0.85
Q7    1   0.5277  0.6471  0.5297  11.00000  0.05    0.81
Q8    1   0.7417  0.4407  0.4529  11.00000  0.05    0.75
Q9    1   0.3060  0.6681  0.0170  11.00000  0.05    0.74
Q10   1   0.6781  0.3828  0.1878  11.00000  0.05    0.73
Q11   1   0.5134  0.5422  0.0265  11.00000  0.05    0.73
Q12   1   0.6561  0.6049  0.4298  11.00000  0.05    0.72
Q13   1   0.4159  0.6573 -0.0119  11.00000  0.05    0.72
Q14   1   0.6597  0.6000  0.7155  11.00000  0.05    0.71
Q15   1   0.8183  0.2230 -0.0242  11.00000  0.05    0.71
Q16   1   0.7794  0.4744  0.4673  11.00000  0.05    0.70
Q17   1   0.6332  0.6542  0.5999  11.00000  0.05    0.70
Q18   1   1.1935  0.6325  0.5167  11.00000  0.05    0.69
Q19   1   0.9035  0.3227 -0.0980  11.00000  0.05    0.69
Q20   1   1.0866  0.5887  0.3399  11.00000  0.05    0.69
;
_shelx_res_checksum              77732

_exptl_crystal_recrystallization_method 
'Re-crystallisation from solvent: benzene/pentane'
_chemical_properties_physical    
'Air-sensitive,Moisture-sensitive,Heat-sensitive,Oxygen-sensitive,decompose in vacuum'
####################################################################### 
# 
# This file contains crystal structure data downloaded from the 
# Cambridge Structural Database (CSD) hosted by the Cambridge 
# Crystallographic Data Centre (CCDC).
# 
# Full information about CCDC data access policies and citation 
# guidelines are available at http://www.ccdc.cam.ac.uk/access/V1 
# 
# Audit and citation data items may have been added by the CCDC. 
# Please retain this information to preserve the provenance of 
# this file and to allow appropriate attribution of the data. 
# 
#######################################################################

data_final_a_CCDC3
_database_code_depnum_ccdc_archive 'CCDC 2406843'
loop_
_audit_author_name
_audit_author_address
'Max Passargus'
;University Wuerzburg
Germany
;
_audit_update_record             
;
2025-11-26 deposited with the CCDC.	2026-04-06 downloaded from the CCDC.
;

# start Validation Reply Form
_vrf_PLAT971_final_a             
;
PROBLEM: Check Calcd Resid. Dens.  0.89Ang From Pt2_1           7.12 eA-3  
RESPONSE: The residual electron density results from a second 
diplatinum complex, most likely the other product of the reaction,
 6Cl-dbm, overlapping with 6Cl-dcm. As this byproduct respresents
less than 2% of the sample, attempts to model the disorder failed.
;

_audit_creation_method           'CIF-fill 1.5e (K.Radacki, 2005-23)'
_audit_creation_date             2024-09-30
_shelx_SHELXL_version_number     2018/3
_chemical_formula_moiety         'C10 H28 Cl4 P4 Pt2 Si, 0.5(C6 H6)'
_chemical_formula_sum            'C13 H31 Cl4 P4 Pt2 Si'
_chemical_formula_weight         871.33
loop_
_atom_type_symbol
_atom_type_description
_atom_type_scat_dispersion_real
_atom_type_scat_dispersion_imag
_atom_type_scat_source
C C 0.0033 0.0016 'International Tables Vol C Tables 4.2.6.8 and 6.1.1.4'
H H 0.0000 0.0000 'International Tables Vol C Tables 4.2.6.8 and 6.1.1.4'
Si Si 0.0817 0.0704 'International Tables Vol C Tables 4.2.6.8 and 6.1.1.4'
P P 0.1023 0.0942 'International Tables Vol C Tables 4.2.6.8 and 6.1.1.4'
Cl Cl 0.1484 0.1585 'International Tables Vol C Tables 4.2.6.8 and 6.1.1.4'
Pt Pt -1.7033 8.3905 'International Tables Vol C Tables 4.2.6.8 and 6.1.1.4'

_space_group_crystal_system      monoclinic
_space_group_IT_number           14
_space_group_name_H-M_alt        'P 21/c'
_space_group_name_Hall           '-P 2ybc'
_shelx_space_group_comment       
;
 The symmetry employed for this shelxl refinement is uniquely defined by the 
 following loop, which should always be used as a source of symmetry 
 information in preference to the above space-group names. They are only 
 intended as comments.
;
loop_
_space_group_symop_operation_xyz
'x, y, z'
'-x, y+1/2, -z+1/2'
'-x, -y, -z'
'x, -y-1/2, z-1/2'


_cell_length_a                   16.205(3)
_cell_length_b                   12.4401(17)
_cell_length_c                   12.880(3)
_cell_angle_alpha                90
_cell_angle_beta                 103.351(9)
_cell_angle_gamma                90
_cell_volume                     2526.3(8)
_cell_formula_units_Z            4
_cell_measurement_temperature    100(2)
_cell_measurement_reflns_used    886
_cell_measurement_theta_min      2.63
_cell_measurement_theta_max      22.39

_exptl_crystal_description       block
_exptl_crystal_colour            green
_exptl_crystal_density_diffrn    2.291
_exptl_crystal_F_000             1628
_exptl_crystal_size_max          0.113
_exptl_crystal_size_mid          0.104
_exptl_crystal_size_min          0.066
_exptl_absorpt_coefficient_mu    11.785
_exptl_absorpt_correction_type   multi-scan
_exptl_absorpt_correction_T_min  0.5235
_exptl_absorpt_correction_T_max  0.7465
_exptl_absorpt_process_details   'SADABS 2016/2 (Bruker AXS)'
_exptl_absorpt_special_details   
;
 Incident beam scaling, empirical absorption correction using spherical 
 harmonics, and outlier rejection was employed as implemented in SADABS. 
 Additional spherical absorption correction with mu*r value set to 0.2 was 
 applied.
;
_exptl_crystal_preparation       
;
 Crystals were grown at room temperature \%C from saturated solution in 
 benzene pentane. For data collection the crystal was immersed in a film of 
 perfluoropolyether oil, mounted on a polyimide loop and transferred to 
 stream of cold nitrogen (Oxford Cryostream 800).
;
_shelx_estimated_absorpt_T_min   0.349
_shelx_estimated_absorpt_T_max   0.510
_diffrn_ambient_temperature      100(2)
_diffrn_ambient_environment      N~2~
_diffrn_radiation_probe          x-ray
_diffrn_radiation_wavelength     0.71073
_diffrn_radiation_type           MoK\a
_diffrn_radiation_xray_symbol    K-L~2,3~
_diffrn_radiation_monochromator  'multi-layer mirror'
_diffrn_source                   'micro-focus sealed X-ray tube'
_diffrn_source_type              'Incoatec ImS 2.0'
_diffrn_measurement_device       'four-circle diffractometer'
_diffrn_measurement_device_type  'Bruker D8-Quest'
_diffrn_measurement_method       '\f and \w scans'
_diffrn_orient_matrix_type       
;
 Sparks R.A., Computational Crystallography p1-18 (Clarendon Press, 1982)
;
_diffrn_orient_matrix_UB_11      -0.0727140
_diffrn_orient_matrix_UB_12      0.0133883
_diffrn_orient_matrix_UB_13      -0.0365933
_diffrn_orient_matrix_UB_21      -0.0323342
_diffrn_orient_matrix_UB_22      -0.0423622
_diffrn_orient_matrix_UB_23      0.0401652
_diffrn_orient_matrix_UB_31      -0.0059146
_diffrn_orient_matrix_UB_32      0.0669926
_diffrn_orient_matrix_UB_33      0.0327111
_diffrn_detector                 CPA
_diffrn_detector_type            'Photon II'
_diffrn_detector_area_resol_mean 7.5
_diffrn_reflns_number            68532
_diffrn_reflns_av_unetI/netI     0.0272
_diffrn_reflns_av_R_equivalents  0.0724
_diffrn_reflns_limit_h_min       -20
_diffrn_reflns_limit_h_max       20
_diffrn_reflns_limit_k_min       -15
_diffrn_reflns_limit_k_max       15
_diffrn_reflns_limit_l_min       -15
_diffrn_reflns_limit_l_max       15
_diffrn_reflns_theta_min         2.085
_diffrn_reflns_theta_max         26.022
_diffrn_reflns_theta_full        26.000
_diffrn_measured_fraction_theta_max 1.000
_diffrn_measured_fraction_theta_full 1.000
_diffrn_reflns_Laue_measured_fraction_max 1.000
_diffrn_reflns_Laue_measured_fraction_full 1.000
_diffrn_reflns_point_group_measured_fraction_max 1.000
_diffrn_reflns_point_group_measured_fraction_full 1.000
_diffrn_standards_number         0
_reflns_number_total             4976
_reflns_number_gt                4670
_reflns_threshold_expression     'I > 2\s(I)'
_reflns_Friedel_coverage         0.000
_reflns_Friedel_fraction_max     .
_reflns_Friedel_fraction_full    .
_reflns_special_details          
;
 Reflections were merged by SHELXL according to the crystal class for the 
 calculation of statistics and refinement. _reflns_Friedel_fraction is 
 defined as the number of unique Friedel pairs measured divided by the number 
 that would be possible theoretically, ignoring centric projections and 
 systematic absences.
;

_computing_data_collection       'BIS 6.2.14 / APEX4 ver. 2021.10 (Bruker AXS)'
_computing_cell_refinement       'Saint+ ver. 8.40B (Bruker AXS)'
_computing_data_reduction        'Saint+ ver. 8.40B (Bruker AXS)'
_computing_structure_solution    "SHELXT 2014/5 (Sheldrick, 2014)'"
_computing_structure_refinement  'SHELXL-2018/3 (Sheldrick, 2018)'
_computing_molecular_graphics    'ShelXLe (Huebschle et all, 2011)'
_computing_publication_material  'SHELXL-2018/3 (Sheldrick, 2018)'

_refine_special_details          ?
_refine_ls_structure_factor_coef Fsqd
_refine_ls_matrix_type           full
_refine_ls_weighting_scheme      calc
_refine_ls_weighting_details     
;
 w=1/[\s^2^(Fo^2^)+(0.0308P)^2^+24.8312P] where P=(Fo^2^+2Fc^2^)/3
;
_atom_sites_solution_primary     dual
_atom_sites_solution_secondary   difmap
_atom_sites_solution_hydrogens   geom
_refine_ls_hydrogen_treatment    constr
_refine_ls_extinction_method     none
_refine_ls_extinction_coef       .
_refine_ls_number_reflns         4976
_refine_ls_number_parameters     226
_refine_ls_number_restraints     0
_refine_ls_R_factor_all          0.0318
_refine_ls_R_factor_gt           0.0294
_refine_ls_wR_factor_ref         0.0752
_refine_ls_wR_factor_gt          0.0736
_refine_ls_goodness_of_fit_ref   1.077
_refine_ls_restrained_S_all      1.077
_refine_ls_shift/su_max          0.001
_refine_ls_shift/su_mean         0.000
_refine_diff_density_max         6.522
_refine_diff_density_min         -1.657
_refine_diff_density_rms         0.197
_geom_special_details            
;
 All esds (except the esd in the dihedral angle between two l.s. planes)
 are estimated using the full covariance matrix.  The cell esds are taken
 into account individually in the estimation of esds in distances, angles
 and torsion angles; correlations between esds in cell parameters are only
 used when they are defined by crystal symmetry.  An approximate (isotropic)
 treatment of cell esds is used for estimating esds involving l.s. planes.
;

loop_
_atom_site_label
_atom_site_type_symbol
_atom_site_fract_x
_atom_site_fract_y
_atom_site_fract_z
_atom_site_U_iso_or_equiv
_atom_site_adp_type
_atom_site_occupancy
_atom_site_site_symmetry_order
_atom_site_calc_flag
_atom_site_refinement_flags_posn
_atom_site_refinement_flags_adp
_atom_site_refinement_flags_occupancy
_atom_site_disorder_assembly
_atom_site_disorder_group
Pt2_1 Pt 0.67922(2) 0.56915(2) 0.50272(2) 0.01516(8) Uani 1 1 d . . . . .
Cl4_1 Cl 0.62767(12) 0.69562(13) 0.35780(13) 0.0288(4) Uani 1 1 d . . . . .
Pt1_1 Pt 0.84390(2) 0.38978(2) 0.62863(2) 0.01437(8) Uani 1 1 d . . . . .
Si1_1 Si 0.71751(10) 0.45723(14) 0.64325(13) 0.0154(3) Uani 1 1 d . . . . .
Cl1_1 Cl 0.97954(10) 0.30924(14) 0.61788(14) 0.0274(4) Uani 1 1 d . . . . .
Cl2_1 Cl 0.71565(10) 0.52859(13) 0.79296(12) 0.0226(3) Uani 1 1 d . . . . .
Cl3_1 Cl 0.62516(10) 0.33909(12) 0.65780(12) 0.0205(3) Uani 1 1 d . . . . .
P1_1 P 0.77547(10) 0.26877(13) 0.50279(12) 0.0158(3) Uani 1 1 d . . . . .
P2_1 P 0.62485(10) 0.42735(13) 0.39470(12) 0.0160(3) Uani 1 1 d . . . . .
P3_1 P 0.77397(10) 0.69720(13) 0.58757(13) 0.0168(3) Uani 1 1 d . . . . .
P4_1 P 0.91216(10) 0.53561(13) 0.71930(13) 0.0172(3) Uani 1 1 d . . . . .
C1_1 C 0.8295(4) 0.2608(6) 0.3940(5) 0.0246(14) Uani 1 1 d . . . . .
H1A_1 H 0.801085 0.207604 0.341657 0.037 Uiso 1 1 calc R U . . .
H1B_1 H 0.888598 0.239283 0.422083 0.037 Uiso 1 1 calc R U . . .
H1C_1 H 0.827872 0.331251 0.359478 0.037 Uiso 1 1 calc R U . . .
C2_1 C 0.7739(5) 0.1313(5) 0.5486(6) 0.0252(14) Uani 1 1 d . . . . .
H2A_1 H 0.749096 0.084660 0.488113 0.038 Uiso 1 1 calc R U . . .
H2B_1 H 0.739689 0.126997 0.602145 0.038 Uiso 1 1 calc R U . . .
H2C_1 H 0.831904 0.107757 0.580468 0.038 Uiso 1 1 calc R U . . .
C3_1 C 0.6651(4) 0.2900(5) 0.4319(5) 0.0182(12) Uani 1 1 d . . . . .
H3A_1 H 0.628881 0.258403 0.476296 0.022 Uiso 1 1 calc R U . . .
H3AB_1 H 0.655369 0.247238 0.365362 0.022 Uiso 1 1 calc R U . . .
C4_1 C 0.6517(4) 0.4469(5) 0.2663(5) 0.0210(13) Uani 1 1 d . . . . .
H4A_1 H 0.630952 0.385667 0.219686 0.032 Uiso 1 1 calc R U . . .
H4B_1 H 0.713390 0.452341 0.276901 0.032 Uiso 1 1 calc R U . . .
H4C_1 H 0.625141 0.513115 0.233325 0.032 Uiso 1 1 calc R U . . .
C5_1 C 0.5106(4) 0.4075(6) 0.3625(6) 0.0253(14) Uani 1 1 d . . . . .
H5A_1 H 0.482412 0.473381 0.330845 0.038 Uiso 1 1 calc R U . . .
H5B_1 H 0.491953 0.390318 0.427776 0.038 Uiso 1 1 calc R U . . .
H5C_1 H 0.495815 0.348133 0.311610 0.038 Uiso 1 1 calc R U . . .
C6_1 C 0.7333(5) 0.8223(6) 0.6275(7) 0.0311(17) Uani 1 1 d . . . . .
H6A_1 H 0.701393 0.860208 0.564118 0.047 Uiso 1 1 calc R U . . .
H6B_1 H 0.780605 0.867307 0.664517 0.047 Uiso 1 1 calc R U . . .
H6C_1 H 0.695731 0.807155 0.675456 0.047 Uiso 1 1 calc R U . . .
C7_1 C 0.8357(5) 0.7383(7) 0.4943(6) 0.0337(18) Uani 1 1 d . . . . .
H7A_1 H 0.797687 0.765754 0.429131 0.051 Uiso 1 1 calc R U . . .
H7B_1 H 0.867399 0.676594 0.476578 0.051 Uiso 1 1 calc R U . . .
H7C_1 H 0.875423 0.795017 0.526440 0.051 Uiso 1 1 calc R U . . .
C8_1 C 0.8547(4) 0.6644(5) 0.7089(5) 0.0191(13) Uani 1 1 d . . . . .
H8A_1 H 0.826823 0.667941 0.769578 0.023 Uiso 1 1 calc R U . . .
H8AB_1 H 0.897623 0.722398 0.719673 0.023 Uiso 1 1 calc R U . . .
C9_1 C 1.0070(4) 0.5716(6) 0.6742(6) 0.0263(15) Uani 1 1 d . . . . .
H9A_1 H 0.991188 0.591216 0.598529 0.039 Uiso 1 1 calc R U . . .
H9B_1 H 1.045842 0.510125 0.683888 0.039 Uiso 1 1 calc R U . . .
H9C_1 H 1.034921 0.632706 0.715956 0.039 Uiso 1 1 calc R U . . .
C10_1 C 0.9508(5) 0.5187(6) 0.8625(5) 0.0248(14) Uani 1 1 d . . . . .
H10A_1 H 0.987750 0.455448 0.876550 0.037 Uiso 1 1 calc R U . . .
H10B_1 H 0.902649 0.508937 0.895596 0.037 Uiso 1 1 calc R U . . .
H10C_1 H 0.982948 0.582692 0.892457 0.037 Uiso 1 1 calc R U . . .
C1_2 C 0.5438(4) 0.9444(6) 0.4367(5) 0.0230(14) Uani 1 1 d . . . . .
H1_2 H 0.574033 0.906234 0.393416 0.028 Uiso 1 1 calc R U . . .
C2_2 C 0.5137(4) 0.8905(6) 0.5150(6) 0.0249(14) Uani 1 1 d . . . . .
H2_2 H 0.523022 0.815445 0.524965 0.030 Uiso 1 1 calc R U . . .
C3_2 C 0.4701(4) 0.9462(5) 0.5783(5) 0.0230(14) Uani 1 1 d . . . . .
H3_2 H 0.449755 0.909534 0.632095 0.028 Uiso 1 1 calc R U . . .

loop_
_atom_site_aniso_label
_atom_site_aniso_U_11
_atom_site_aniso_U_22
_atom_site_aniso_U_33
_atom_site_aniso_U_23
_atom_site_aniso_U_13
_atom_site_aniso_U_12
Pt2_1 0.01843(13) 0.01300(13) 0.01391(12) 0.00059(8) 0.00345(9) 0.00120(8)
Cl4_1 0.0443(10) 0.0181(8) 0.0205(8) 0.0034(6) 0.0002(7) 0.0043(7)
Pt1_1 0.01459(13) 0.01434(13) 0.01376(12) 0.00058(8) 0.00241(9) 0.00170(8)
Si1_1 0.0155(8) 0.0149(8) 0.0158(8) 0.0013(6) 0.0035(6) 0.0001(6)
Cl1_1 0.0184(8) 0.0287(9) 0.0336(9) -0.0004(7) 0.0032(7) 0.0095(6)
Cl2_1 0.0256(8) 0.0262(8) 0.0186(7) -0.0051(6) 0.0103(6) -0.0008(6)
Cl3_1 0.0229(8) 0.0192(7) 0.0211(7) 0.0023(6) 0.0089(6) -0.0030(6)
P1_1 0.0177(8) 0.0153(7) 0.0154(7) 0.0002(6) 0.0058(6) 0.0014(6)
P2_1 0.0174(8) 0.0156(8) 0.0141(7) -0.0017(6) 0.0016(6) 0.0006(6)
P3_1 0.0195(8) 0.0147(7) 0.0163(8) 0.0004(6) 0.0042(6) 0.0016(6)
P4_1 0.0152(7) 0.0180(8) 0.0170(8) 0.0002(6) 0.0009(6) -0.0003(6)
C1_1 0.020(3) 0.035(4) 0.022(3) -0.005(3) 0.010(3) -0.002(3)
C2_1 0.030(4) 0.017(3) 0.030(4) -0.001(3) 0.007(3) 0.004(3)
C3_1 0.019(3) 0.018(3) 0.019(3) -0.003(2) 0.006(2) -0.003(2)
C4_1 0.026(3) 0.020(3) 0.017(3) -0.001(2) 0.005(3) 0.001(3)
C5_1 0.018(3) 0.027(4) 0.031(4) -0.004(3) 0.005(3) 0.001(3)
C6_1 0.026(4) 0.018(3) 0.045(5) -0.011(3) -0.001(3) -0.001(3)
C7_1 0.032(4) 0.046(5) 0.026(4) 0.011(3) 0.013(3) -0.006(3)
C8_1 0.019(3) 0.016(3) 0.021(3) -0.003(2) 0.002(2) -0.002(2)
C9_1 0.021(3) 0.025(4) 0.036(4) 0.000(3) 0.014(3) -0.002(3)
C10_1 0.030(4) 0.024(3) 0.017(3) 0.001(3) -0.004(3) -0.002(3)
C1_2 0.016(3) 0.028(4) 0.024(3) -0.008(3) 0.002(3) -0.001(3)
C2_2 0.024(4) 0.018(3) 0.030(4) 0.002(3) 0.002(3) -0.002(3)
C3_2 0.024(3) 0.025(3) 0.020(3) 0.004(3) 0.005(3) -0.007(3)

loop_
_geom_bond_atom_site_label_1
_geom_bond_atom_site_label_2
_geom_bond_distance
_geom_bond_site_symmetry_2
_geom_bond_publ_flag
Pt2_1 Si1_1 2.2541(17) . ?
Pt2_1 P2_1 2.2928(16) . ?
Pt2_1 P3_1 2.3054(17) . ?
Pt2_1 Cl4_1 2.4366(16) . ?
Pt1_1 Si1_1 2.2610(17) . ?
Pt1_1 P4_1 2.2983(17) . ?
Pt1_1 P1_1 2.3006(16) . ?
Pt1_1 Cl1_1 2.4486(16) . ?
Si1_1 Cl2_1 2.129(2) . ?
Si1_1 Cl3_1 2.136(2) . ?
P1_1 C2_1 1.812(7) . ?
P1_1 C1_1 1.819(6) . ?
P1_1 C3_1 1.830(6) . ?
P2_1 C5_1 1.819(7) . ?
P2_1 C4_1 1.820(6) . ?
P2_1 C3_1 1.852(7) . ?
P3_1 C7_1 1.806(7) . ?
P3_1 C6_1 1.811(7) . ?
P3_1 C8_1 1.837(6) . ?
P4_1 C10_1 1.818(7) . ?
P4_1 C9_1 1.819(7) . ?
P4_1 C8_1 1.842(6) . ?
C1_1 H1A_1 0.9800 . ?
C1_1 H1B_1 0.9800 . ?
C1_1 H1C_1 0.9800 . ?
C2_1 H2A_1 0.9800 . ?
C2_1 H2B_1 0.9800 . ?
C2_1 H2C_1 0.9800 . ?
C3_1 H3A_1 0.9900 . ?
C3_1 H3AB_1 0.9900 . ?
C4_1 H4A_1 0.9800 . ?
C4_1 H4B_1 0.9800 . ?
C4_1 H4C_1 0.9800 . ?
C5_1 H5A_1 0.9800 . ?
C5_1 H5B_1 0.9800 . ?
C5_1 H5C_1 0.9800 . ?
C6_1 H6A_1 0.9800 . ?
C6_1 H6B_1 0.9800 . ?
C6_1 H6C_1 0.9800 . ?
C7_1 H7A_1 0.9800 . ?
C7_1 H7B_1 0.9800 . ?
C7_1 H7C_1 0.9800 . ?
C8_1 H8A_1 0.9900 . ?
C8_1 H8AB_1 0.9900 . ?
C9_1 H9A_1 0.9800 . ?
C9_1 H9B_1 0.9800 . ?
C9_1 H9C_1 0.9800 . ?
C10_1 H10A_1 0.9800 . ?
C10_1 H10B_1 0.9800 . ?
C10_1 H10C_1 0.9800 . ?
C1_2 C3_2 1.385(10) 3_676 ?
C1_2 C2_2 1.391(10) . ?
C1_2 H1_2 0.9500 . ?
C2_2 C3_2 1.382(10) . ?
C2_2 H2_2 0.9500 . ?
C3_2 H3_2 0.9500 . ?

loop_
_geom_angle_atom_site_label_1
_geom_angle_atom_site_label_2
_geom_angle_atom_site_label_3
_geom_angle
_geom_angle_site_symmetry_1
_geom_angle_site_symmetry_3
_geom_angle_publ_flag
Si1_1 Pt2_1 P2_1 90.46(6) . . ?
Si1_1 Pt2_1 P3_1 90.94(6) . . ?
P2_1 Pt2_1 P3_1 160.02(6) . . ?
Si1_1 Pt2_1 Cl4_1 174.92(6) . . ?
P2_1 Pt2_1 Cl4_1 90.93(6) . . ?
P3_1 Pt2_1 Cl4_1 89.43(6) . . ?
Si1_1 Pt1_1 P4_1 90.21(6) . . ?
Si1_1 Pt1_1 P1_1 90.17(6) . . ?
P4_1 Pt1_1 P1_1 166.32(6) . . ?
Si1_1 Pt1_1 Cl1_1 177.24(6) . . ?
P4_1 Pt1_1 Cl1_1 91.07(6) . . ?
P1_1 Pt1_1 Cl1_1 89.16(6) . . ?
Cl2_1 Si1_1 Cl3_1 92.90(9) . . ?
Cl2_1 Si1_1 Pt2_1 114.26(9) . . ?
Cl3_1 Si1_1 Pt2_1 115.26(9) . . ?
Cl2_1 Si1_1 Pt1_1 115.64(9) . . ?
Cl3_1 Si1_1 Pt1_1 114.73(9) . . ?
Pt2_1 Si1_1 Pt1_1 104.42(7) . . ?
C2_1 P1_1 C1_1 104.2(3) . . ?
C2_1 P1_1 C3_1 102.3(3) . . ?
C1_1 P1_1 C3_1 102.3(3) . . ?
C2_1 P1_1 Pt1_1 115.4(2) . . ?
C1_1 P1_1 Pt1_1 109.8(2) . . ?
C3_1 P1_1 Pt1_1 120.9(2) . . ?
C5_1 P2_1 C4_1 104.8(3) . . ?
C5_1 P2_1 C3_1 102.3(3) . . ?
C4_1 P2_1 C3_1 102.4(3) . . ?
C5_1 P2_1 Pt2_1 118.1(2) . . ?
C4_1 P2_1 Pt2_1 108.0(2) . . ?
C3_1 P2_1 Pt2_1 119.3(2) . . ?
C7_1 P3_1 C6_1 103.9(4) . . ?
C7_1 P3_1 C8_1 103.5(3) . . ?
C6_1 P3_1 C8_1 100.6(3) . . ?
C7_1 P3_1 Pt2_1 106.9(3) . . ?
C6_1 P3_1 Pt2_1 118.8(2) . . ?
C8_1 P3_1 Pt2_1 121.0(2) . . ?
C10_1 P4_1 C9_1 103.5(3) . . ?
C10_1 P4_1 C8_1 103.0(3) . . ?
C9_1 P4_1 C8_1 102.3(3) . . ?
C10_1 P4_1 Pt1_1 115.9(2) . . ?
C9_1 P4_1 Pt1_1 112.0(2) . . ?
C8_1 P4_1 Pt1_1 118.3(2) . . ?
P1_1 C1_1 H1A_1 109.5 . . ?
P1_1 C1_1 H1B_1 109.5 . . ?
H1A_1 C1_1 H1B_1 109.5 . . ?
P1_1 C1_1 H1C_1 109.5 . . ?
H1A_1 C1_1 H1C_1 109.5 . . ?
H1B_1 C1_1 H1C_1 109.5 . . ?
P1_1 C2_1 H2A_1 109.5 . . ?
P1_1 C2_1 H2B_1 109.5 . . ?
H2A_1 C2_1 H2B_1 109.5 . . ?
P1_1 C2_1 H2C_1 109.5 . . ?
H2A_1 C2_1 H2C_1 109.5 . . ?
H2B_1 C2_1 H2C_1 109.5 . . ?
P1_1 C3_1 P2_1 120.5(3) . . ?
P1_1 C3_1 H3A_1 107.2 . . ?
P2_1 C3_1 H3A_1 107.2 . . ?
P1_1 C3_1 H3AB_1 107.2 . . ?
P2_1 C3_1 H3AB_1 107.2 . . ?
H3A_1 C3_1 H3AB_1 106.8 . . ?
P2_1 C4_1 H4A_1 109.5 . . ?
P2_1 C4_1 H4B_1 109.5 . . ?
H4A_1 C4_1 H4B_1 109.5 . . ?
P2_1 C4_1 H4C_1 109.5 . . ?
H4A_1 C4_1 H4C_1 109.5 . . ?
H4B_1 C4_1 H4C_1 109.5 . . ?
P2_1 C5_1 H5A_1 109.5 . . ?
P2_1 C5_1 H5B_1 109.5 . . ?
H5A_1 C5_1 H5B_1 109.5 . . ?
P2_1 C5_1 H5C_1 109.5 . . ?
H5A_1 C5_1 H5C_1 109.5 . . ?
H5B_1 C5_1 H5C_1 109.5 . . ?
P3_1 C6_1 H6A_1 109.5 . . ?
P3_1 C6_1 H6B_1 109.5 . . ?
H6A_1 C6_1 H6B_1 109.5 . . ?
P3_1 C6_1 H6C_1 109.5 . . ?
H6A_1 C6_1 H6C_1 109.5 . . ?
H6B_1 C6_1 H6C_1 109.5 . . ?
P3_1 C7_1 H7A_1 109.5 . . ?
P3_1 C7_1 H7B_1 109.5 . . ?
H7A_1 C7_1 H7B_1 109.5 . . ?
P3_1 C7_1 H7C_1 109.5 . . ?
H7A_1 C7_1 H7C_1 109.5 . . ?
H7B_1 C7_1 H7C_1 109.5 . . ?
P3_1 C8_1 P4_1 120.3(3) . . ?
P3_1 C8_1 H8A_1 107.3 . . ?
P4_1 C8_1 H8A_1 107.3 . . ?
P3_1 C8_1 H8AB_1 107.3 . . ?
P4_1 C8_1 H8AB_1 107.3 . . ?
H8A_1 C8_1 H8AB_1 106.9 . . ?
P4_1 C9_1 H9A_1 109.5 . . ?
P4_1 C9_1 H9B_1 109.5 . . ?
H9A_1 C9_1 H9B_1 109.5 . . ?
P4_1 C9_1 H9C_1 109.5 . . ?
H9A_1 C9_1 H9C_1 109.5 . . ?
H9B_1 C9_1 H9C_1 109.5 . . ?
P4_1 C10_1 H10A_1 109.5 . . ?
P4_1 C10_1 H10B_1 109.5 . . ?
H10A_1 C10_1 H10B_1 109.5 . . ?
P4_1 C10_1 H10C_1 109.5 . . ?
H10A_1 C10_1 H10C_1 109.5 . . ?
H10B_1 C10_1 H10C_1 109.5 . . ?
C3_2 C1_2 C2_2 120.1(6) 3_676 . ?
C3_2 C1_2 H1_2 119.9 3_676 . ?
C2_2 C1_2 H1_2 119.9 . . ?
C3_2 C2_2 C1_2 119.9(6) . . ?
C3_2 C2_2 H2_2 120.0 . . ?
C1_2 C2_2 H2_2 120.0 . . ?
C2_2 C3_2 C1_2 119.9(6) . 3_676 ?
C2_2 C3_2 H3_2 120.0 . . ?
C1_2 C3_2 H3_2 120.0 3_676 . ?

loop_
_geom_torsion_atom_site_label_1
_geom_torsion_atom_site_label_2
_geom_torsion_atom_site_label_3
_geom_torsion_atom_site_label_4
_geom_torsion
_geom_torsion_site_symmetry_1
_geom_torsion_site_symmetry_2
_geom_torsion_site_symmetry_3
_geom_torsion_site_symmetry_4
_geom_torsion_publ_flag
C2_1 P1_1 C3_1 P2_1 165.9(4) . . . . ?
C1_1 P1_1 C3_1 P2_1 -86.3(4) . . . . ?
Pt1_1 P1_1 C3_1 P2_1 36.0(5) . . . . ?
C5_1 P2_1 C3_1 P1_1 -164.9(4) . . . . ?
C4_1 P2_1 C3_1 P1_1 86.8(4) . . . . ?
Pt2_1 P2_1 C3_1 P1_1 -32.4(5) . . . . ?
C7_1 P3_1 C8_1 P4_1 -78.2(5) . . . . ?
C6_1 P3_1 C8_1 P4_1 174.6(4) . . . . ?
Pt2_1 P3_1 C8_1 P4_1 41.4(5) . . . . ?
C10_1 P4_1 C8_1 P3_1 -159.1(4) . . . . ?
C9_1 P4_1 C8_1 P3_1 93.7(4) . . . . ?
Pt1_1 P4_1 C8_1 P3_1 -29.9(5) . . . . ?
C3_2 C1_2 C2_2 C3_2 -0.3(11) 3_676 . . . ?
C1_2 C2_2 C3_2 C1_2 0.3(11) . . . 3_676 ?


_shelx_res_file                  
;
TITL final_a.res in P2(1)/c
    final_a.res
    created by SHELXL-2018/3 at 13:31:18 on 30-Sep-2024
REM Old TITL final in P2(1)/c
REM SHELXT solution in P2(1)/c
REM R1 0.060,  Rweak 0.004,  Alpha 0.034,  Orientation as input
REM Formula found by SHELXT:  C13 P4 Cl5 Pt2
CELL  0.71073  16.2054  12.4401  12.8796   90.000  103.351   90.000
ZERR   4.000   0.0028   0.0017   0.0027    0.000    0.009    0.000
LATT  1
SYMM -X, 1/2+Y, 1/2-Z
SFAC C H SI P CL PT
UNIT 52 124 4 16 16 8
TEMP -173.150
SIZE 0.066 0.104 0.113
L.S. 10
BOND $H
CONF
LIST 4
SHEL 999 0.81
ACTA 52
CONF
FMAP 2
PLAN 20
WGHT    0.030800   24.831200
FVAR       0.17395   0.04390
RESI 1 ALL
PT2   6    0.679221    0.569149    0.502717    11.00000    0.01843    0.01300 =
         0.01391    0.00059    0.00345    0.00120
CL4   5    0.627667    0.695622    0.357795    11.00000    0.04430    0.01806 =
         0.02053    0.00338    0.00016    0.00432
PT1   6    0.843899    0.389778    0.628631    11.00000    0.01459    0.01434 =
         0.01376    0.00058    0.00241    0.00170
SI1   3    0.717515    0.457227    0.643250    11.00000    0.01546    0.01491 =
         0.01584    0.00129    0.00351    0.00013
CL1   5    0.979542    0.309244    0.617875    11.00000    0.01840    0.02871 =
         0.03362   -0.00042    0.00319    0.00948
CL2   5    0.715649    0.528585    0.792963    11.00000    0.02559    0.02624 =
         0.01858   -0.00511    0.01026   -0.00081
CL3   5    0.625159    0.339092    0.657802    11.00000    0.02290    0.01923 =
         0.02114    0.00225    0.00887   -0.00302
P1    4    0.775468    0.268771    0.502792    11.00000    0.01766    0.01530 =
         0.01539    0.00022    0.00584    0.00144
P2    4    0.624847    0.427355    0.394703    11.00000    0.01736    0.01561 =
         0.01408   -0.00168    0.00159    0.00056
P3    4    0.773968    0.697205    0.587574    11.00000    0.01951    0.01466 =
         0.01634    0.00035    0.00416    0.00163
P4    4    0.912158    0.535613    0.719295    11.00000    0.01515    0.01804 =
         0.01699    0.00019    0.00095   -0.00028
C1    1    0.829483    0.260809    0.393955    11.00000    0.01992    0.03463 =
         0.02179   -0.00490    0.01029   -0.00232
AFIX 137
H1A   2    0.801085    0.207604    0.341657    11.00000   -1.50000
H1B   2    0.888598    0.239283    0.422083    11.00000   -1.50000
H1C   2    0.827872    0.331251    0.359478    11.00000   -1.50000
AFIX   0
C2    1    0.773854    0.131264    0.548642    11.00000    0.02953    0.01696 =
         0.02951   -0.00116    0.00748    0.00419
AFIX 137
H2A   2    0.749096    0.084660    0.488113    11.00000   -1.50000
H2B   2    0.739689    0.126997    0.602145    11.00000   -1.50000
H2C   2    0.831904    0.107757    0.580468    11.00000   -1.50000
AFIX   0
C3    1    0.665067    0.290003    0.431907    11.00000    0.01886    0.01799 =
         0.01859   -0.00307    0.00594   -0.00310
AFIX  23
H3A   2    0.628881    0.258403    0.476296    11.00000   -1.20000
H3AB  2    0.655369    0.247238    0.365362    11.00000   -1.20000
AFIX   0
C4    1    0.651679    0.446872    0.266340    11.00000    0.02637    0.01964 =
         0.01707   -0.00140    0.00494    0.00053
AFIX 137
H4A   2    0.630952    0.385667    0.219686    11.00000   -1.50000
H4B   2    0.713390    0.452341    0.276901    11.00000   -1.50000
H4C   2    0.625141    0.513115    0.233325    11.00000   -1.50000
AFIX   0
C5    1    0.510585    0.407509    0.362524    11.00000    0.01791    0.02671 =
         0.03064   -0.00358    0.00454    0.00082
AFIX 137
H5A   2    0.482412    0.473381    0.330845    11.00000   -1.50000
H5B   2    0.491953    0.390318    0.427776    11.00000   -1.50000
H5C   2    0.495815    0.348133    0.311610    11.00000   -1.50000
AFIX   0
C6    1    0.733254    0.822319    0.627495    11.00000    0.02588    0.01814 =
         0.04497   -0.01073   -0.00079   -0.00100
AFIX 137
H6A   2    0.701393    0.860208    0.564118    11.00000   -1.50000
H6B   2    0.780605    0.867307    0.664517    11.00000   -1.50000
H6C   2    0.695731    0.807155    0.675456    11.00000   -1.50000
AFIX   0
C7    1    0.835674    0.738346    0.494262    11.00000    0.03200    0.04598 =
         0.02611    0.01101    0.01283   -0.00585
AFIX 137
H7A   2    0.797687    0.765754    0.429131    11.00000   -1.50000
H7B   2    0.867399    0.676594    0.476578    11.00000   -1.50000
H7C   2    0.875423    0.795017    0.526440    11.00000   -1.50000
AFIX   0
C8    1    0.854682    0.664364    0.708873    11.00000    0.01944    0.01595 =
         0.02094   -0.00320    0.00250   -0.00187
AFIX  23
H8A   2    0.826823    0.667941    0.769578    11.00000   -1.20000
H8AB  2    0.897623    0.722398    0.719673    11.00000   -1.20000
AFIX   0
C9    1    1.006960    0.571560    0.674219    11.00000    0.02078    0.02538 =
         0.03647   -0.00035    0.01421   -0.00222
AFIX 137
H9A   2    0.991188    0.591216    0.598529    11.00000   -1.50000
H9B   2    1.045842    0.510125    0.683888    11.00000   -1.50000
H9C   2    1.034921    0.632706    0.715956    11.00000   -1.50000
AFIX   0
C10   1    0.950832    0.518727    0.862469    11.00000    0.02969    0.02357 =
         0.01658    0.00109   -0.00381   -0.00191
AFIX 137
H10A  2    0.987750    0.455448    0.876550    11.00000   -1.50000
H10B  2    0.902649    0.508937    0.895596    11.00000   -1.50000
H10C  2    0.982948    0.582692    0.892457    11.00000   -1.50000
AFIX   0
RESI 0
RESI 2 BENZ
C1    1    0.543821    0.944449    0.436699    11.00000    0.01600    0.02796 =
         0.02375   -0.00750    0.00219   -0.00113
AFIX  43
H1    2    0.574033    0.906234    0.393416    11.00000   -1.20000
AFIX   0
C2    1    0.513677    0.890513    0.515006    11.00000    0.02415    0.01840 =
         0.03040    0.00224    0.00242   -0.00194
AFIX  43
H2    2    0.523022    0.815445    0.524965    11.00000   -1.20000
AFIX   0
C3    1    0.470123    0.946205    0.578311    11.00000    0.02438    0.02477 =
         0.01986    0.00371    0.00487   -0.00733
AFIX  43
H3    2    0.449755    0.909534    0.632095    11.00000   -1.20000
RESI 0

AFIX   0
HKLF 4


REM  final_a.res in P2(1)/c
REM wR2 = 0.075180, GooF = S = 1.07748, Restrained GooF = 1.07748 for all data
REM R1 = 0.029354 for 4670 Fo > 4sig(Fo) and 0.031774 for all 4976 data
REM 226 parameters refined using 0 restraints

END

WGHT      0.0308     24.8186

REM Highest difference peak  6.522,  deepest hole -1.657,  1-sigma level  0.197
Q1    1   0.7298  0.5820  0.4758  11.00000  0.05    6.52
Q2    1   0.8506  0.4214  0.5848  11.00000  0.05    1.33
Q3    1   0.7165  0.5427  0.5711  11.00000  0.05    1.15
Q4    1   0.8149  0.3998  0.6635  11.00000  0.05    1.02
Q5    1   0.8032  0.4181  0.6292  11.00000  0.05    0.95
Q6    1   0.8248  0.5909  0.3542  11.00000  0.05    0.79
Q7    1   0.6621  0.4656  0.3720  11.00000  0.05    0.74
Q8    1   0.6169  0.5560  0.5402  11.00000  0.05    0.70
Q9    1   0.6442  0.5559  0.5684  11.00000  0.05    0.69
Q10   1   0.6827  0.7028  0.3569  11.00000  0.05    0.65
Q11   1   0.8189  0.7082  0.5717  11.00000  0.05    0.63
Q12   1   0.5661  0.3983  0.3691  11.00000  0.05    0.59
Q13   1   0.7813  0.3175  0.5446  11.00000  0.05    0.59
Q14   1   0.9581  0.2886  0.6599  11.00000  0.05    0.58
Q15   1   0.6940  0.4657  0.5682  11.00000  0.05    0.58
Q16   1   0.7192  0.2838  0.4623  11.00000  0.05    0.55
Q17   1   0.8480  0.5144  0.5519  11.00000  0.05    0.53
Q18   1   0.8762  0.3858  0.6426  11.00000  0.05    0.52
Q19   1   0.4018  0.3754  0.4084  11.00000  0.05    0.51
Q20   1   0.7228  0.4870  0.7301  11.00000  0.05    0.50
;
_shelx_res_checksum              13074
_exptl_crystal_recrystallization_method 
'Re-crystallisation from solvent: DCM/Pentane'
_chemical_properties_physical    
'Air-sensitive,Moisture-sensitive,Heat-sensitive,Oxygen-sensitive,decompose in vacuum'
####################################################################### 
# 
# This file contains crystal structure data downloaded from the 
# Cambridge Structural Database (CSD) hosted by the Cambridge 
# Crystallographic Data Centre (CCDC).
# 
# Full information about CCDC data access policies and citation 
# guidelines are available at http://www.ccdc.cam.ac.uk/access/V1 
# 
# Audit and citation data items may have been added by the CCDC. 
# Please retain this information to preserve the provenance of 
# this file and to allow appropriate attribution of the data. 
# 
#######################################################################

data_final_a_sq
_database_code_depnum_ccdc_archive 'CCDC 2406901'
loop_
_audit_author_name
_audit_author_address
'Max Passargus'
;University Wuerzburg
Germany
;
_audit_update_record             
;
2025-11-26 deposited with the CCDC.	2026-04-06 downloaded from the CCDC.
;

_audit_creation_method           'CIF-fill 1.6i (K.Radacki, 2005-25)'
_audit_creation_date             2025-10-29
_shelx_SHELXL_version_number     2019/2
_chemical_formula_moiety         
'C11 H30 Br3 Cl3 P4 Pt2 Si, [0.5 (C5 H12) squeezed]'
_chemical_formula_sum            
'C13.5 H35 Br3 Cl3 P4 Pt2 Si, [half a pentane squeezed]'
_chemical_formula_weight         1085.64
loop_
_atom_type_symbol
_atom_type_description
_atom_type_scat_dispersion_real
_atom_type_scat_dispersion_imag
_atom_type_scat_source
C C 0.0033 0.0016 'International Tables Vol C Tables 4.2.6.8 and 6.1.1.4'
H H 0.0000 0.0000 'International Tables Vol C Tables 4.2.6.8 and 6.1.1.4'
Si Si 0.0817 0.0704 'International Tables Vol C Tables 4.2.6.8 and 6.1.1.4'
P P 0.1023 0.0942 'International Tables Vol C Tables 4.2.6.8 and 6.1.1.4'
Br Br -0.2901 2.4595 'International Tables Vol C Tables 4.2.6.8 and 6.1.1.4'
Pt Pt -1.7033 8.3905 'International Tables Vol C Tables 4.2.6.8 and 6.1.1.4'
Cl Cl 0.1484 0.1585 'International Tables Vol C Tables 4.2.6.8 and 6.1.1.4'

_space_group_crystal_system      hexagonal
_space_group_IT_number           148
_space_group_name_H-M_alt        'R -3 :H'
_space_group_name_Hall           '-R 3'
_shelx_space_group_comment       
;
 The symmetry employed for this shelxl refinement is uniquely defined by the 
 following loop, which should always be used as a source of symmetry 
 information in preference to the above space-group names. They are only 
 intended as comments.
;
loop_
_space_group_symop_operation_xyz
'x, y, z'
'-y, x-y, z'
'-x+y, -x, z'
'x+2/3, y+1/3, z+1/3'
'-y+2/3, x-y+1/3, z+1/3'
'-x+y+2/3, -x+1/3, z+1/3'
'x+1/3, y+2/3, z+2/3'
'-y+1/3, x-y+2/3, z+2/3'
'-x+y+1/3, -x+2/3, z+2/3'
'-x, -y, -z'
'y, -x+y, -z'
'x-y, x, -z'
'-x+2/3, -y+1/3, -z+1/3'
'y+2/3, -x+y+1/3, -z+1/3'
'x-y+2/3, x+1/3, -z+1/3'
'-x+1/3, -y+2/3, -z+2/3'
'y+1/3, -x+y+2/3, -z+2/3'
'x-y+1/3, x+2/3, -z+2/3'


_cell_length_a                   36.1930(9)
_cell_length_b                   36.1930(9)
_cell_length_c                   11.8809(5)
_cell_angle_alpha                90
_cell_angle_beta                 90
_cell_angle_gamma                120
_cell_volume                     13478.1(9)
_cell_formula_units_Z            24
_cell_measurement_temperature    100(2)
_cell_measurement_reflns_used    8390
_cell_measurement_theta_min      2.43
_cell_measurement_theta_max      27.08

_exptl_crystal_description       block
_exptl_crystal_colour            colorless
_exptl_crystal_density_diffrn    3.210
_exptl_crystal_F_000             8676
_exptl_crystal_size_max          0.159
_exptl_crystal_size_mid          0.143
_exptl_crystal_size_min          0.089
_exptl_absorpt_coefficient_mu    18.476
_exptl_absorpt_correction_type   multi-scan
_exptl_absorpt_correction_T_min  0.1140
_exptl_absorpt_correction_T_max  0.1819
_exptl_absorpt_process_details   'SADABS 2016/2 (Bruker AXS)'
_exptl_absorpt_special_details   
;
 Incident beam scaling, empirical absorption correction using spherical 
 harmonics, and outlier rejection was employed as implemented in SADABS. 
 Additional spherical absorption correction with mu*r value set to 1.32 was 
 applied.
;
_exptl_crystal_preparation       
;
 For data collection the crystal was immersed in a film of perfluoropolyether 
 oil, mounted on a polyimide loop and transferred to stream of cold nitrogen 
 (Oxford Cryostream 800).
;
loop_
_exptl_crystal_face_index_h
_exptl_crystal_face_index_k
_exptl_crystal_face_index_l
_exptl_crystal_face_perp_dist
-2.00 -2.00 1.00 0.0540
-2.00 0.00 1.00 0.0790
-2.00 2.00 1.00 0.0870
-2.00 1.00 0.00 0.0810
-2.00 -2.00 -1.00 0.0700
-1.00 -1.00 1.00 0.0230
-1.00 1.00 1.00 0.0540
-1.00 2.00 1.00 0.0610
0.00 1.00 0.00 0.0710
0.00 -1.00 2.00 0.0780
0.00 1.00 -1.00 0.0840
1.00 2.00 -1.00 0.0690
1.00 -1.00 -1.00 0.0180
1.00 -2.00 -1.00 0.0150
2.00 1.00 -2.00 0.0510
2.00 -1.00 -2.00 0.0300
2.00 0.00 -1.00 0.0490
2.00 -2.00 -1.00 0.0460
2.00 2.00 1.00 0.0720

_shelx_estimated_absorpt_T_min   0.217
_shelx_estimated_absorpt_T_max   0.372
_diffrn_ambient_temperature      100(2)
_diffrn_ambient_environment      N~2~
_diffrn_radiation_probe          x-ray
_diffrn_radiation_wavelength     0.71073
_diffrn_radiation_type           MoK\a
_diffrn_radiation_xray_symbol    K-L~2,3~
_diffrn_radiation_monochromator  'multi-layer mirror'
_diffrn_source                   'micro-focus sealed X-ray tube'
_diffrn_source_type              'Incoatec ImS 2.0'
_diffrn_measurement_device       'four-circle diffractometer'
_diffrn_measurement_device_type  'Bruker D8-Quest'
_diffrn_measurement_method       '\f and \w scans'
_diffrn_orient_matrix_type       
;
 Sparks R.A., Computational Crystallography p1-18 (Clarendon Press, 1982)
;
_diffrn_orient_matrix_UB_11      -0.0138667
_diffrn_orient_matrix_UB_12      -0.0174564
_diffrn_orient_matrix_UB_13      -0.0686911
_diffrn_orient_matrix_UB_21      0.0260132
_diffrn_orient_matrix_UB_22      0.0190416
_diffrn_orient_matrix_UB_23      -0.0451291
_diffrn_orient_matrix_UB_31      0.0122022
_diffrn_orient_matrix_UB_32      -0.0187231
_diffrn_orient_matrix_UB_33      0.0181471
_diffrn_detector                 CPA
_diffrn_detector_type            'Photon II'
_diffrn_detector_area_resol_mean 7.5
_diffrn_reflns_number            34238
_diffrn_reflns_av_unetI/netI     0.0565
_diffrn_reflns_av_R_equivalents  0.0804
_diffrn_reflns_limit_h_min       -46
_diffrn_reflns_limit_h_max       44
_diffrn_reflns_limit_k_min       -41
_diffrn_reflns_limit_k_max       46
_diffrn_reflns_limit_l_min       -15
_diffrn_reflns_limit_l_max       15
_diffrn_reflns_theta_min         2.251
_diffrn_reflns_theta_max         27.118
_diffrn_reflns_theta_full        25.242
_diffrn_measured_fraction_theta_max 0.999
_diffrn_measured_fraction_theta_full 0.999
_diffrn_reflns_Laue_measured_fraction_max 0.999
_diffrn_reflns_Laue_measured_fraction_full 0.999
_diffrn_reflns_point_group_measured_fraction_max 0.999
_diffrn_reflns_point_group_measured_fraction_full 0.999
_diffrn_standards_number         0
_reflns_number_total             6624
_reflns_number_gt                5405
_reflns_threshold_expression     'I > 2\s(I)'
_reflns_Friedel_coverage         0.000
_reflns_Friedel_fraction_max     .
_reflns_Friedel_fraction_full    .
_reflns_special_details          
;
 Reflections were merged by SHELXL according to the crystal class for the 
 calculation of statistics and refinement. Structure factors included 
 contributions from the .fab file. _reflns_Friedel_fraction is defined as the 
 number of unique Friedel pairs measured divided by the number that would be 
 possible theoretically, ignoring centric projections and systematic 
 absences.
;

_computing_data_collection       'BIS 6.2.14 / APEX4 ver. 2021.10 (Bruker AXS)'
_computing_cell_refinement       'Saint+ ver. 8.40B (Bruker AXS)'
_computing_data_reduction        'Saint+ ver. 8.40B (Bruker AXS)'
_computing_structure_solution    "SHELXT 2018/2 (Sheldrick, 2018)'"
_computing_structure_refinement  'SHELXL-2019/2 (Sheldrick, 2019)'
_computing_molecular_graphics    'ShelXLe (Huebschle et all, 2011)'
_computing_publication_material  'SHELXL-2019/2 (Sheldrick, 2019)'

_refine_special_details          
;
 Two low-resolution reflections, that were affected by beamstop, were removed 
 from refinemet ( (-1 2 0) (0 2 1) ). The unit cell contains pentane molecules
disordered and positioned around symmetry operators, which could not be 
adequately modelled and have been treated as a diffuse contribution to the overall 
 scattering without specific atom positions by the Platon program Squeeze.
393 electrons were thus removed from the unit cell, corresponding to 9.4 pentane
molecules, i.e. ca. 0.5 per asymmetric unit.
;
_refine_ls_structure_factor_coef Fsqd
_refine_ls_matrix_type           full
_refine_ls_weighting_scheme      calc
_refine_ls_weighting_details     
;
 w=1/[\s^2^(Fo^2^)+(0.0180P)^2^] where P=(Fo^2^+2Fc^2^)/3
;
_atom_sites_solution_primary     dual
_atom_sites_solution_secondary   difmap
_atom_sites_solution_hydrogens   geom
_refine_ls_hydrogen_treatment    constr
_refine_ls_extinction_method     none
_refine_ls_extinction_coef       .
_refine_ls_number_reflns         6624
_refine_ls_number_parameters     225
_refine_ls_number_restraints     0
_refine_ls_R_factor_all          0.0458
_refine_ls_R_factor_gt           0.0331
_refine_ls_wR_factor_ref         0.0709
_refine_ls_wR_factor_gt          0.0670
_refine_ls_goodness_of_fit_ref   1.030
_refine_ls_restrained_S_all      1.030
_refine_ls_shift/su_max          0.003
_refine_ls_shift/su_mean         0.000
_refine_diff_density_max         1.023
_refine_diff_density_min         -0.866
_refine_diff_density_rms         0.187
_geom_special_details            
;
 
 All esds (except the esd in the dihedral angle between two l.s. planes)
 are estimated using the full covariance matrix.  The cell esds are taken
 into account individually in the estimation of esds in distances, angles
 and torsion angles; correlations between esds in cell parameters are only
 used when they are defined by crystal symmetry.  An approximate (isotropic)
 treatment of cell esds is used for estimating esds involving l.s. planes.
;

loop_
_atom_site_label
_atom_site_type_symbol
_atom_site_fract_x
_atom_site_fract_y
_atom_site_fract_z
_atom_site_U_iso_or_equiv
_atom_site_adp_type
_atom_site_occupancy
_atom_site_site_symmetry_order
_atom_site_calc_flag
_atom_site_refinement_flags_posn
_atom_site_refinement_flags_adp
_atom_site_refinement_flags_occupancy
_atom_site_disorder_assembly
_atom_site_disorder_group
Pt1 Pt 0.51428(2) 0.62169(2) 0.65418(2) 0.01823(7) Uani 1 1 d . . . . .
Pt2 Pt 0.53232(2) 0.56065(2) 0.83875(2) 0.01847(7) Uani 1 1 d . . . . .
Br1 Br 0.56397(2) 0.68389(2) 0.77263(5) 0.03109(16) Uani 1 1 d . . . . .
Br2 Br 0.59634(2) 0.61310(2) 0.93768(5) 0.02789(15) Uani 1 1 d . . . . .
Br3 Br 0.46960(2) 0.50200(2) 0.74916(6) 0.02699(15) Uani 1 1 d . . . . .
Cl1 Cl 0.50308(6) 0.65399(6) 0.35214(14) 0.0335(4) Uani 1 1 d . . . . .
Cl2 Cl 0.41569(6) 0.56271(6) 0.31590(14) 0.0354(4) Uani 1 1 d . . . . .
Cl3 Cl 0.41970(6) 0.62925(6) 0.50598(14) 0.0315(4) Uani 1 1 d . . . . .
P1 P 0.57228(5) 0.63199(6) 0.54919(13) 0.0224(4) Uani 1 1 d . . . . .
P2 P 0.57722(5) 0.56301(5) 0.69886(13) 0.0205(3) Uani 1 1 d . . . . .
P3 P 0.46174(6) 0.60949(5) 0.78326(13) 0.0220(4) Uani 1 1 d . . . . .
P4 P 0.48929(6) 0.56592(6) 0.97259(13) 0.0234(4) Uani 1 1 d . . . . .
Si1 Si 0.45467(6) 0.60421(6) 0.43919(15) 0.0247(4) Uani 1 1 d . . . . .
C1 C 0.6110(2) 0.6869(2) 0.5138(6) 0.0368(18) Uani 1 1 d . . . . .
H1A H 0.637622 0.688586 0.489127 0.055 Uiso 1 1 calc R U . . .
H1B H 0.616519 0.705021 0.580152 0.055 Uiso 1 1 calc R U . . .
H1C H 0.599672 0.696710 0.452999 0.055 Uiso 1 1 calc R U . . .
C7 C 0.4090(2) 0.5629(2) 0.7673(6) 0.0300(16) Uani 1 1 d . . . . .
H7A H 0.396010 0.565314 0.697398 0.045 Uiso 1 1 calc R U . . .
H7B H 0.391127 0.561000 0.831357 0.045 Uiso 1 1 calc R U . . .
H7C H 0.411515 0.537134 0.764391 0.045 Uiso 1 1 calc R U . . .
C8 C 0.4767(2) 0.6068(2) 0.9298(5) 0.0264(15) Uani 1 1 d . . . . .
H8A H 0.501873 0.634799 0.947960 0.032 Uiso 1 1 calc R U . . .
H8B H 0.453090 0.603632 0.978328 0.032 Uiso 1 1 calc R U . . .
C9 C 0.5114(2) 0.5845(3) 1.1116(5) 0.0369(18) Uani 1 1 d . . . . .
H9A H 0.538779 0.611099 1.104975 0.055 Uiso 1 1 calc R U . . .
H9B H 0.515678 0.562872 1.149090 0.055 Uiso 1 1 calc R U . . .
H9C H 0.491597 0.589755 1.155993 0.055 Uiso 1 1 calc R U . . .
C10 C 0.4384(2) 0.5192(2) 1.0063(6) 0.0310(16) Uani 1 1 d . . . . .
H10A H 0.421618 0.507862 0.937257 0.047 Uiso 1 1 calc R U . . .
H10B H 0.422803 0.527147 1.059286 0.047 Uiso 1 1 calc R U . . .
H10C H 0.443314 0.497387 1.040444 0.047 Uiso 1 1 calc R U . . .
C11 C 0.4708(2) 0.5775(2) 0.5388(5) 0.0222(13) Uani 1 1 d . . . . .
H11A H 0.484265 0.563263 0.498504 0.027 Uiso 1 1 calc R U . . .
H11B H 0.445500 0.555332 0.579397 0.027 Uiso 1 1 calc R U . . .
C2 C 0.5659(2) 0.6058(2) 0.4141(5) 0.0304(16) Uani 1 1 d . . . . .
H2A H 0.553378 0.616819 0.359809 0.046 Uiso 1 1 calc R U . . .
H2B H 0.547022 0.574975 0.422962 0.046 Uiso 1 1 calc R U . . .
H2C H 0.593801 0.611512 0.386783 0.046 Uiso 1 1 calc R U . . .
C3 C 0.6043(2) 0.6154(2) 0.6304(5) 0.0236(14) Uani 1 1 d . . . . .
H3A H 0.619384 0.637157 0.689555 0.028 Uiso 1 1 calc R U . . .
H3B H 0.626320 0.616170 0.579627 0.028 Uiso 1 1 calc R U . . .
C4 C 0.6214(2) 0.5559(2) 0.7452(6) 0.0311(16) Uani 1 1 d . . . . .
H4A H 0.639962 0.559684 0.681034 0.047 Uiso 1 1 calc R U . . .
H4B H 0.610136 0.527215 0.776386 0.047 Uiso 1 1 calc R U . . .
H4C H 0.637836 0.577150 0.803207 0.047 Uiso 1 1 calc R U . . .
C5 C 0.5530(2) 0.5243(2) 0.5873(5) 0.0293(16) Uani 1 1 d . . . . .
H5A H 0.528368 0.525449 0.557245 0.044 Uiso 1 1 calc R U . . .
H5B H 0.543542 0.495659 0.617050 0.044 Uiso 1 1 calc R U . . .
H5C H 0.573853 0.530700 0.527163 0.044 Uiso 1 1 calc R U . . .
C6 C 0.4508(2) 0.6531(2) 0.7988(6) 0.0337(17) Uani 1 1 d . . . . .
H6A H 0.441139 0.658436 0.726636 0.051 Uiso 1 1 calc R U . . .
H6B H 0.476784 0.678950 0.822724 0.051 Uiso 1 1 calc R U . . .
H6C H 0.428427 0.645545 0.855564 0.051 Uiso 1 1 calc R U . . .

loop_
_atom_site_aniso_label
_atom_site_aniso_U_11
_atom_site_aniso_U_22
_atom_site_aniso_U_33
_atom_site_aniso_U_23
_atom_site_aniso_U_13
_atom_site_aniso_U_12
Pt1 0.01938(13) 0.01664(12) 0.01706(12) -0.00126(9) 0.00019(9) 0.00781(10)
Pt2 0.01883(13) 0.01779(13) 0.01830(12) -0.00050(9) 0.00128(9) 0.00878(10)
Br1 0.0342(4) 0.0239(4) 0.0262(4) -0.0059(3) -0.0060(3) 0.0079(3)
Br2 0.0274(4) 0.0275(4) 0.0263(3) -0.0061(3) -0.0059(3) 0.0119(3)
Br3 0.0214(3) 0.0218(3) 0.0321(4) -0.0030(3) 0.0005(3) 0.0066(3)
Cl1 0.0319(10) 0.0289(9) 0.0343(9) 0.0064(7) 0.0062(7) 0.0111(8)
Cl2 0.0361(10) 0.0338(10) 0.0312(9) -0.0095(7) -0.0105(7) 0.0137(8)
Cl3 0.0298(9) 0.0293(9) 0.0367(9) -0.0015(7) -0.0001(7) 0.0158(8)
P1 0.0222(9) 0.0256(9) 0.0181(8) 0.0012(7) 0.0017(6) 0.0111(7)
P2 0.0186(8) 0.0195(8) 0.0228(8) -0.0019(6) 0.0012(6) 0.0090(7)
P3 0.0256(9) 0.0212(9) 0.0221(8) 0.0017(7) 0.0038(7) 0.0140(7)
P4 0.0292(9) 0.0259(9) 0.0184(8) 0.0024(7) 0.0043(7) 0.0164(8)
Si1 0.0239(10) 0.0225(10) 0.0244(9) -0.0018(7) -0.0016(7) 0.0091(8)
C1 0.026(4) 0.044(5) 0.041(4) 0.018(4) 0.005(3) 0.018(4)
C7 0.024(4) 0.026(4) 0.033(4) 0.002(3) 0.004(3) 0.007(3)
C8 0.032(4) 0.034(4) 0.018(3) -0.005(3) 0.003(3) 0.020(3)
C9 0.038(4) 0.058(5) 0.020(4) 0.004(3) 0.001(3) 0.028(4)
C10 0.034(4) 0.028(4) 0.031(4) 0.006(3) 0.009(3) 0.015(3)
C11 0.019(3) 0.022(3) 0.024(3) -0.001(3) 0.002(3) 0.010(3)
C2 0.041(4) 0.044(4) 0.019(3) -0.008(3) -0.004(3) 0.031(4)
C3 0.017(3) 0.028(4) 0.028(3) 0.007(3) 0.008(3) 0.012(3)
C4 0.028(4) 0.042(4) 0.030(4) -0.001(3) -0.003(3) 0.022(4)
C5 0.031(4) 0.034(4) 0.024(4) -0.005(3) -0.002(3) 0.017(3)
C6 0.045(5) 0.030(4) 0.035(4) 0.004(3) 0.008(3) 0.025(4)

loop_
_geom_bond_atom_site_label_1
_geom_bond_atom_site_label_2
_geom_bond_distance
_geom_bond_site_symmetry_2
_geom_bond_publ_flag
Pt1 C11 2.097(6) . ?
Pt1 P1 2.3064(17) . ?
Pt1 P3 2.3073(17) . ?
Pt1 Br1 2.4968(7) . ?
Pt2 P2 2.2959(16) . ?
Pt2 P4 2.2995(17) . ?
Pt2 Br2 2.4403(7) . ?
Pt2 Br3 2.4440(7) . ?
Cl1 Si1 2.057(3) . ?
Cl2 Si1 2.067(2) . ?
Cl3 Si1 2.049(3) . ?
P1 C1 1.818(7) . ?
P1 C2 1.819(6) . ?
P1 C3 1.824(6) . ?
P2 C5 1.806(6) . ?
P2 C4 1.827(7) . ?
P2 C3 1.834(6) . ?
P3 C7 1.818(7) . ?
P3 C6 1.821(7) . ?
P3 C8 1.841(6) . ?
P4 C9 1.812(7) . ?
P4 C10 1.816(7) . ?
P4 C8 1.823(7) . ?
Si1 C11 1.801(6) . ?

loop_
_geom_angle_atom_site_label_1
_geom_angle_atom_site_label_2
_geom_angle_atom_site_label_3
_geom_angle
_geom_angle_site_symmetry_1
_geom_angle_site_symmetry_3
_geom_angle_publ_flag
C11 Pt1 P1 92.55(18) . . ?
C11 Pt1 P3 93.24(18) . . ?
P1 Pt1 P3 170.72(6) . . ?
C11 Pt1 Br1 169.71(17) . . ?
P1 Pt1 Br1 88.40(5) . . ?
P3 Pt1 Br1 87.20(5) . . ?
P2 Pt2 P4 173.53(6) . . ?
P2 Pt2 Br2 86.60(4) . . ?
P4 Pt2 Br2 91.23(5) . . ?
P2 Pt2 Br3 92.85(4) . . ?
P4 Pt2 Br3 89.98(5) . . ?
Br2 Pt2 Br3 173.55(3) . . ?
C1 P1 C2 101.1(4) . . ?
C1 P1 C3 102.3(3) . . ?
C2 P1 C3 103.4(3) . . ?
C1 P1 Pt1 116.3(3) . . ?
C2 P1 Pt1 121.6(2) . . ?
C3 P1 Pt1 109.7(2) . . ?
C5 P2 C4 103.4(3) . . ?
C5 P2 C3 106.2(3) . . ?
C4 P2 C3 103.1(3) . . ?
C5 P2 Pt2 116.2(2) . . ?
C4 P2 Pt2 115.4(2) . . ?
C3 P2 Pt2 111.2(2) . . ?
C7 P3 C6 103.5(3) . . ?
C7 P3 C8 104.5(3) . . ?
C6 P3 C8 98.5(3) . . ?
C7 P3 Pt1 119.4(2) . . ?
C6 P3 Pt1 114.7(2) . . ?
C8 P3 Pt1 113.7(2) . . ?
C9 P4 C10 101.5(3) . . ?
C9 P4 C8 101.2(3) . . ?
C10 P4 C8 105.6(3) . . ?
C9 P4 Pt2 118.1(2) . . ?
C10 P4 Pt2 119.3(2) . . ?
C8 P4 Pt2 109.2(2) . . ?
C11 Si1 Cl3 114.9(2) . . ?
C11 Si1 Cl1 116.0(2) . . ?
Cl3 Si1 Cl1 104.55(11) . . ?
C11 Si1 Cl2 111.2(2) . . ?
Cl3 Si1 Cl2 104.33(11) . . ?
Cl1 Si1 Cl2 104.67(11) . . ?
P4 C8 P3 120.4(3) . . ?
Si1 C11 Pt1 109.9(3) . . ?
P1 C3 P2 118.4(3) . . ?

loop_
_geom_torsion_atom_site_label_1
_geom_torsion_atom_site_label_2
_geom_torsion_atom_site_label_3
_geom_torsion_atom_site_label_4
_geom_torsion
_geom_torsion_site_symmetry_1
_geom_torsion_site_symmetry_2
_geom_torsion_site_symmetry_3
_geom_torsion_site_symmetry_4
_geom_torsion_publ_flag
C9 P4 C8 P3 169.2(4) . . . . ?
C10 P4 C8 P3 -85.4(5) . . . . ?
Pt2 P4 C8 P3 44.0(5) . . . . ?
C7 P3 C8 P4 70.5(5) . . . . ?
C6 P3 C8 P4 176.9(4) . . . . ?
Pt1 P3 C8 P4 -61.3(5) . . . . ?
Cl3 Si1 C11 Pt1 -66.5(3) . . . . ?
Cl1 Si1 C11 Pt1 55.9(3) . . . . ?
Cl2 Si1 C11 Pt1 175.3(2) . . . . ?
C1 P1 C3 P2 173.4(4) . . . . ?
C2 P1 C3 P2 -81.8(4) . . . . ?
Pt1 P1 C3 P2 49.3(4) . . . . ?
C5 P2 C3 P1 61.1(4) . . . . ?
C4 P2 C3 P1 169.5(4) . . . . ?
Pt2 P2 C3 P1 -66.2(4) . . . . ?


_shelx_res_file                  
;
TITL final_a.res in R-3
    final_a_sq.res
    created by SHELXL-2019/2 at 10:57:40 on 29-Oct-2025
REM Old TITL final in R-3
REM SHELXT solution in R-3: R1 0.158, Rweak 0.008, Alpha 0.039
REM <I/s>   0.000 for    0 systematic absences,  Orientation as input
REM Formula found by SHELXT:  C11 Si5 Cl6 Pt2

CELL  0.71073  36.1930  36.1930  11.8809   90.000   90.000  120.000
ZERR   24.000   0.0009   0.0009   0.0005    0.000    0.000    0.000
LATT  3
SYMM -Y, X-Y, Z
SYMM -X+Y, -X, Z
SFAC C H SI P BR PT CL
UNIT 198 540 18 72 54 36 54
LIST 4
TEMP -173.150
SIZE 0.089 0.143 0.159
L.S. 5 0   25
BOND
ACTA
CONF
OMIT -1   2   0
OMIT  0   2   1
FMAP 2
PLAN 20
ABIN
WGHT    0.018000
FVAR       0.04133
PT1   6    0.514279    0.621694    0.654176    11.00000    0.01938    0.01664 =
         0.01706   -0.00126    0.00019    0.00781
PT2   6    0.532322    0.560651    0.838751    11.00000    0.01883    0.01779 =
         0.01830   -0.00050    0.00128    0.00878
BR1   5    0.563966    0.683890    0.772634    11.00000    0.03424    0.02393 =
         0.02621   -0.00587   -0.00605    0.00787
BR2   5    0.596342    0.613098    0.937677    11.00000    0.02739    0.02750 =
         0.02634   -0.00609   -0.00590    0.01189
BR3   5    0.469603    0.502002    0.749163    11.00000    0.02140    0.02183 =
         0.03214   -0.00304    0.00051    0.00661
CL1   7    0.503083    0.653991    0.352137    11.00000    0.03185    0.02890 =
         0.03433    0.00636    0.00619    0.01106
CL2   7    0.415690    0.562710    0.315904    11.00000    0.03608    0.03383 =
         0.03117   -0.00947   -0.01047    0.01366
CL3   7    0.419700    0.629248    0.505975    11.00000    0.02980    0.02925 =
         0.03672   -0.00154   -0.00010    0.01576
P1    4    0.572279    0.631987    0.549185    11.00000    0.02225    0.02557 =
         0.01814    0.00117    0.00170    0.01108
P2    4    0.577215    0.563008    0.698857    11.00000    0.01863    0.01948 =
         0.02280   -0.00185    0.00115    0.00898
P3    4    0.461735    0.609492    0.783262    11.00000    0.02559    0.02122 =
         0.02214    0.00166    0.00384    0.01399
P4    4    0.489289    0.565920    0.972591    11.00000    0.02923    0.02588 =
         0.01841    0.00240    0.00429    0.01636
SI1   3    0.454674    0.604207    0.439194    11.00000    0.02386    0.02249 =
         0.02442   -0.00179   -0.00159    0.00913
C1    1    0.610984    0.686905    0.513786    11.00000    0.02638    0.04445 =
         0.04055    0.01784    0.00537    0.01839
AFIX 137
H1A   2    0.637622    0.688586    0.489127    11.00000   -1.50000
H1B   2    0.616519    0.705021    0.580152    11.00000   -1.50000
H1C   2    0.599672    0.696710    0.452999    11.00000   -1.50000
AFIX   0
C7    1    0.409024    0.562862    0.767258    11.00000    0.02428    0.02604 =
         0.03290    0.00175    0.00392    0.00746
AFIX 137
H7A   2    0.396010    0.565314    0.697398    11.00000   -1.50000
H7B   2    0.391127    0.561000    0.831357    11.00000   -1.50000
H7C   2    0.411515    0.537134    0.764391    11.00000   -1.50000
AFIX   0
C8    1    0.476733    0.606780    0.929805    11.00000    0.03158    0.03433 =
         0.01845   -0.00470    0.00299    0.02031
AFIX  23
H8A   2    0.501873    0.634799    0.947960    11.00000   -1.20000
H8B   2    0.453090    0.603632    0.978328    11.00000   -1.20000
AFIX   0
C9    1    0.511370    0.584550    1.111620    11.00000    0.03792    0.05795 =
         0.02000    0.00423    0.00133    0.02777
AFIX 137
H9A   2    0.538779    0.611099    1.104975    11.00000   -1.50000
H9B   2    0.515678    0.562872    1.149090    11.00000   -1.50000
H9C   2    0.491597    0.589755    1.155993    11.00000   -1.50000
AFIX   0
C10   1    0.438400    0.519203    1.006270    11.00000    0.03391    0.02833 =
         0.03053    0.00593    0.00869    0.01532
AFIX 137
H10A  2    0.421618    0.507862    0.937257    11.00000   -1.50000
H10B  2    0.422803    0.527147    1.059286    11.00000   -1.50000
H10C  2    0.443314    0.497387    1.040444    11.00000   -1.50000
AFIX   0
C11   1    0.470825    0.577464    0.538808    11.00000    0.01942    0.02210 =
         0.02421   -0.00057    0.00206    0.00966
AFIX  23
H11A  2    0.484265    0.563263    0.498504    11.00000   -1.20000
H11B  2    0.445500    0.555332    0.579397    11.00000   -1.20000
AFIX   0
C2    1    0.565883    0.605805    0.414113    11.00000    0.04124    0.04433 =
         0.01880   -0.00821   -0.00437    0.03131
AFIX 137
H2A   2    0.553378    0.616819    0.359809    11.00000   -1.50000
H2B   2    0.547022    0.574975    0.422962    11.00000   -1.50000
H2C   2    0.593801    0.611512    0.386783    11.00000   -1.50000
AFIX   0
C3    1    0.604286    0.615446    0.630431    11.00000    0.01672    0.02775 =
         0.02811    0.00687    0.00841    0.01237
AFIX  23
H3A   2    0.619384    0.637157    0.689555    11.00000   -1.20000
H3B   2    0.626320    0.616170    0.579627    11.00000   -1.20000
AFIX   0
C4    1    0.621408    0.555946    0.745246    11.00000    0.02769    0.04227 =
         0.02955   -0.00112   -0.00317    0.02205
AFIX 137
H4A   2    0.639962    0.559684    0.681034    11.00000   -1.50000
H4B   2    0.610136    0.527215    0.776386    11.00000   -1.50000
H4C   2    0.637836    0.577150    0.803207    11.00000   -1.50000
AFIX   0
C5    1    0.552973    0.524276    0.587329    11.00000    0.03074    0.03366 =
         0.02446   -0.00543   -0.00198    0.01690
AFIX 137
H5A   2    0.528368    0.525449    0.557245    11.00000   -1.50000
H5B   2    0.543542    0.495659    0.617050    11.00000   -1.50000
H5C   2    0.573853    0.530700    0.527163    11.00000   -1.50000
AFIX   0
C6    1    0.450753    0.653147    0.798846    11.00000    0.04510    0.02971 =
         0.03471    0.00429    0.00779    0.02503
AFIX 137
H6A   2    0.441139    0.658436    0.726636    11.00000   -1.50000
H6B   2    0.476784    0.678950    0.822724    11.00000   -1.50000
H6C   2    0.428427    0.645545    0.855564    11.00000   -1.50000

REM <hkl>
REM final_a.hkl
REM </hkl>
AFIX   0
HKLF 4


REM  final_a.res in R-3
REM wR2 = 0.0709, GooF = S = 1.030, Restrained GooF = 1.030 for all data
REM R1 = 0.0331 for 5405 Fo > 4sig(Fo) and 0.0458 for all 6624 data
REM 225 parameters refined using 0 restraints

END

WGHT      0.0180      0.0000

REM Highest difference peak  1.023,  deepest hole -0.866,  1-sigma level  0.187
Q1    1   0.5098  0.5566  0.8221  11.00000  0.05    1.02
Q2    1   0.5317  0.5901  0.7728  11.00000  0.05    1.01
Q3    1   0.4902  0.5941  0.5740  11.00000  0.05    0.98
Q4    1   0.5119  0.6522  0.5981  11.00000  0.05    0.83
Q5    1   0.4348  0.5035  0.7384  11.00000  0.05    0.80
Q6    1   0.5849  0.7114  0.7457  11.00000  0.05    0.79
Q7    1   0.6063  0.5311  0.6773  11.00000  0.05    0.79
Q8    1   0.4704  0.5949  0.5039  11.00000  0.05    0.77
Q9    1   0.5529  0.6910  0.3381  11.00000  0.05    0.75
Q10   1   0.5115  0.5256  0.8719  11.00000  0.05    0.75
Q11   1   0.6023  0.6011  1.0137  11.00000  0.05    0.75
Q12   1   0.5194  0.6062  0.6312  11.00000  0.05    0.75
Q13   1   0.4338  0.5339  1.1929  11.00000  0.05    0.73
Q14   1   0.5491  0.5691  0.7682  11.00000  0.05    0.73
Q15   1   0.4028  0.4515  0.9909  11.00000  0.05    0.73
Q16   1   0.6033  0.6166  0.2785  11.00000  0.05    0.73
Q17   1   0.6345  0.7402  0.6085  11.00000  0.05    0.73
Q18   1   0.3481  0.5491  0.7561  11.00000  0.05    0.73
Q19   1   0.5360  0.6259  0.5599  11.00000  0.05    0.73
Q20   1   0.5815  0.5008  0.5114  11.00000  0.05    0.72
;
_shelx_res_checksum              85361

_shelx_fab_file                  
;
   -2    4    0    130.95      0.00
   -4    5    0     40.76      0.00
   -1    5    0     43.86      0.00
   -3    6    0     14.30      0.00
    0    6    0     13.99      0.00
   -5    7    0      2.91      0.00
   -2    7    0     12.57      0.00
   -7    8    0     13.13      0.00
   -4    8    0      5.54      0.00
   -1    8    0     21.10      0.00
   -6    9    0      7.55      0.00
   -3    9    0     18.73      0.00
    0    9    0     12.12      0.00
   -8   10    0      8.42      0.00
   -5   10    0     13.97      0.00
   -2   10    0     14.89      0.00
  -10   11    0      5.26      0.00
   -7   11    0     11.40      0.00
   -4   11    0     15.19      0.00
   -1   11    0      4.43      0.00
   -9   12    0      9.85      0.00
   -6   12    0     15.10      0.00
   -3   12    0      7.15      0.00
    0   12    0      5.01      0.00
  -11   13    0      8.63      0.00
   -8   13    0     14.13      0.00
   -5   13    0     11.08      0.00
   -2   13    0      5.06      0.00
  -13   14    0      4.39      0.00
  -10   14    0     12.33      0.00
   -7   14    0     11.41      0.00
   -4   14    0      7.53      0.00
   -1   14    0      5.31      0.00
  -12   15    0      6.29      0.00
   -9   15    0      9.58      0.00
   -6   15    0      6.77      0.00
   -3   15    0      7.11      0.00
    0   15    0      2.81      0.00
  -14   16    0      0.47      0.00
  -11   16    0      7.35      0.00
   -8   16    0      2.36      0.00
   -5   16    0      6.57      0.00
   -2   16    0      4.82      0.00
  -16   17    0      6.42      0.00
  -13   17    0      2.78      0.00
  -10   17    0      1.92      0.00
   -7   17    0      1.19      0.00
   -4   17    0      4.89      0.00
   -1   17    0      7.39      0.00
  -15   18    0      3.62      0.00
  -12   18    0      4.07      0.00
   -9   18    0     -2.99      0.00
   -6   18    0      3.57      0.00
   -3   18    0      2.89      0.00
    0   18    0     12.73      0.00
  -17   19    0     10.93      0.00
  -14   19    0      3.90      0.00
  -11   19    0      0.00      0.00
   -8   19    0     -0.21      0.00
   -5   19    0      1.25      0.00
   -2   19    0      5.69      0.00
  -19   20    0      7.40      0.00
  -16   20    0      5.68      0.00
  -13   20    0      3.01      0.00
  -10   20    0     -1.70      0.00
   -7   20    0      2.58      0.00
   -4   20    0     -1.05      0.00
   -1   20    0      3.92      0.00
  -18   21    0      5.99      0.00
  -15   21    0      1.87      0.00
  -12   21    0      0.98      0.00
   -9   21    0      1.23      0.00
   -6   21    0      1.33      0.00
   -3   21    0     -1.38      0.00
    0   21    0     -3.27      0.00
  -20   22    0     -1.08      0.00
  -17   22    0      1.90      0.00
  -14   22    0      1.00      0.00
  -11   22    0      1.12      0.00
   -8   22    0      3.61      0.00
   -5   22    0      0.72      0.00
   -2   22    0     -3.61      0.00
  -22   23    0     -2.53      0.00
  -19   23    0      1.82      0.00
  -16   23    0     -1.13      0.00
  -13   23    0      3.41      0.00
  -10   23    0      1.41      0.00
   -7   23    0      5.74      0.00
   -4   23    0      0.03      0.00
   -1   23    0     -1.46      0.00
  -21   24    0      1.09      0.00
  -18   24    0      0.28      0.00
  -15   24    0      2.15      0.00
  -12   24    0      3.15      0.00
   -9   24    0      2.89      0.00
   -6   24    0      6.27      0.00
   -3   24    0      0.28      0.00
    0   24    0      6.09      0.00
  -23   25    0      5.35      0.00
  -20   25    0      2.85      0.00
  -17   25    0     -0.48      0.00
  -14   25    0      6.56      0.00
  -11   25    0     -0.66      0.00
   -8   25    0      6.09      0.00
   -5   25    0      2.63      0.00
   -2   25    0      4.52      0.00
  -25   26    0      8.61      0.00
  -22   26    0      4.39      0.00
  -19   26    0      0.01      0.00
  -16   26    0      4.29      0.00
  -13   26    0      3.19      0.00
  -10   26    0     -0.24      0.00
   -7   26    0      4.54      0.00
   -4   26    0      0.14      0.00
   -1   26    0      6.02      0.00
  -24   27    0      6.08      0.00
  -21   27    0      0.79      0.00
  -18   27    0      0.64      0.00
  -15   27    0      5.93      0.00
  -12   27    0     -1.43      0.00
   -9   27    0      2.86      0.00
   -6   27    0     -0.71      0.00
   -3   27    0      0.05      0.00
    0   27    0      2.38      0.00
  -26   28    0      5.23      0.00
  -23   28    0      1.10      0.00
  -20   28    0     -0.71      0.00
  -17   28    0      3.93      0.00
  -14   28    0      1.54      0.00
  -11   28    0      0.82      0.00
   -8   28    0      2.63      0.00
   -5   28    0     -2.57      0.00
   -2   28    0     -1.99      0.00
  -28   29    0      2.32      0.00
  -25   29    0      3.13      0.00
  -22   29    0     -2.03      0.00
  -19   29    0      3.10      0.00
  -16   29    0      1.91      0.00
  -13   29    0      0.43      0.00
  -10   29    0      4.75      0.00
   -7   29    0      2.59      0.00
   -4   29    0     -3.16      0.00
   -1   29    0     -2.10      0.00
  -27   30    0      5.06      0.00
  -24   30    0     -1.26      0.00
  -21   30    0      2.20      0.00
  -18   30    0      3.62      0.00
  -15   30    0     -1.86      0.00
  -12   30    0      3.38      0.00
   -9   30    0      7.10      0.00
   -6   30    0      3.06      0.00
   -3   30    0     -3.90      0.00
    0   30    0      1.53      0.00
  -29   31    0      4.59      0.00
  -26   31    0      2.97      0.00
  -23   31    0     -0.38      0.00
  -20   31    0      6.97      0.00
  -17   31    0     -1.99      0.00
  -14   31    0     -1.96      0.00
  -11   31    0      4.70      0.00
   -8   31    0      8.46      0.00
   -5   31    0     -0.41      0.00
   -2   31    0     -0.94      0.00
  -31   32    0      2.19      0.00
  -28   32    0      5.56      0.00
  -25   32    0      0.03      0.00
  -22   32    0      5.57      0.00
  -19   32    0      3.56      0.00
  -16   32    0     -6.22      0.00
  -13   32    0     -1.94      0.00
  -10   32    0      4.40      0.00
   -7   32    0      4.12      0.00
   -4   32    0     -2.66      0.00
   -1   32    0      1.47      0.00
  -30   33    0      3.42      0.00
  -27   33    0      2.87      0.00
  -24   33    0      2.11      0.00
  -21   33    0      6.45      0.00
  -18   33    0     -2.77      0.00
  -15   33    0     -7.07      0.00
  -12   33    0     -3.55      0.00
   -9   33    0      1.11      0.00
   -6   33    0     -3.01      0.00
   -3   33    0     -0.17      0.00
    0   33    0      0.94      0.00
  -32   34    0      1.41      0.00
  -29   34    0      2.97      0.00
  -26   34    0      1.62      0.00
  -23   34    0      3.85      0.00
  -20   34    0      1.80      0.00
  -17   34    0     -4.91      0.00
  -14   34    0     -7.33      0.00
  -11   34    0     -5.59      0.00
   -8   34    0     -5.05      0.00
   -5   34    0     -2.78      0.00
   -2   34    0      1.11      0.00
  -34   35    0      5.97      0.00
  -31   35    0      1.29      0.00
  -28   35    0      1.54      0.00
  -25   35    0      2.21      0.00
  -22   35    0      0.17      0.00
  -19   35    0     -0.07      0.00
  -16   35    0     -4.47      0.00
  -13   35    0     -7.13      0.00
  -10   35    0     -8.04      0.00
   -7   35    0     -4.69      0.00
   -4   35    0      1.62      0.00
   -1   35    0      3.67      0.00
  -33   36    0      4.59      0.00
  -30   36    0     -0.05      0.00
  -27   36    0      1.78      0.00
  -24   36    0     -1.46      0.00
  -21   36    0     -2.60      0.00
  -18   36    0      1.27      0.00
  -15   36    0     -4.05      0.00
  -12   36    0     -6.20      0.00
   -9   36    0     -5.72      0.00
   -6   36    0      3.57      0.00
   -3   36    0      2.95      0.00
    0   36    0     12.79      0.00
  -35   37    0     13.90      0.00
  -32   37    0     -0.19      0.00
  -29   37    0      0.24      0.00
  -26   37    0     -0.37      0.00
  -23   37    0     -7.27      0.00
  -20   37    0     -0.53      0.00
  -17   37    0      0.50      0.00
  -14   37    0     -2.96      0.00
  -11   37    0     -3.01      0.00
   -8   37    0      4.84      0.00
   -5   37    0      7.52      0.00
   -2   37    0      6.45      0.00
  -37   38    0     18.37      0.00
  -34   38    0      4.48      0.00
  -31   38    0     -1.52      0.00
  -28   38    0     -0.28      0.00
  -25   38    0     -6.10      0.00
  -22   38    0     -8.81      0.00
  -19   38    0      1.09      0.00
  -16   38    0     -2.79      0.00
  -13   38    0      0.33      0.00
  -10   38    0      4.75      0.00
   -7   38    0     13.61      0.00
   -4   38    0      5.12      0.00
   -1   38    0     12.50      0.00
  -36   39    0     11.02      0.00
  -33   39    0     -3.27      0.00
  -30   39    0      0.49      0.00
  -27   39    0     -4.61      0.00
  -24   39    0    -10.21      0.00
  -21   39    0     -6.56      0.00
  -18   39    0     -2.29      0.00
  -15   39    0     -3.46      0.00
  -12   39    0      5.08      0.00
   -9   39    0     12.91      0.00
   -6   39    0     11.72      0.00
   -3   39    0      5.12      0.00
    0   39    0     10.57      0.00
  -38   40    0     10.40      0.00
  -35   40    0     -2.71      0.00
  -32   40    0      0.17      0.00
  -29   40    0     -2.99      0.00
  -26   40    0     -7.20      0.00
  -23   40    0    -11.64      0.00
  -20   40    0     -4.29      0.00
  -17   40    0     -7.52      0.00
  -14   40    0      0.31      0.00
  -11   40    0      7.60      0.00
   -8   40    0     14.48      0.00
   -5   40    0      6.05      0.00
   -2   40    0      5.80      0.00
  -37   41    0      0.75      0.00
  -34   41    0     -4.94      0.00
  -31   41    0      2.69      0.00
  -28   41    0     -8.31      0.00
  -25   41    0     -7.39      0.00
  -22   41    0    -10.14      0.00
  -19   41    0     -4.49      0.00
  -16   41    0     -8.30      0.00
  -13   41    0      1.85      0.00
  -10   41    0      6.75      0.00
   -7   41    0     10.58      0.00
   -4   41    0      3.83      0.00
  -36   42    0     -7.48      0.00
  -33   42    0      3.29      0.00
  -30   42    0     -5.53      0.00
  -27   42    0     -6.69      0.00
  -24   42    0     -9.74      0.00
  -21   42    0     -4.12      0.00
  -18   42    0     -6.90      0.00
  -15   42    0     -6.48      0.00
  -12   42    0     -2.44      0.00
   -9   42    0      5.89      0.00
   -6   42    0      6.89      0.00
  -35   43    0     -3.73      0.00
  -32   43    0      2.11      0.00
  -29   43    0    -11.17      0.00
  -26   43    0     -5.29      0.00
  -23   43    0     -8.62      0.00
  -20   43    0      1.20      0.00
  -17   43    0     -9.67      0.00
  -14   43    0     -8.93      0.00
  -11   43    0     -5.25      0.00
   -8   43    0      6.21      0.00
  -34   44    0      1.88      0.00
  -31   44    0     -8.22      0.00
  -28   44    0     -7.91      0.00
  -25   44    0     -8.70      0.00
  -22   44    0      0.00      0.00
  -19   44    0     -0.85      0.00
  -16   44    0    -13.28      0.00
  -13   44    0    -12.28      0.00
  -10   44    0     -2.29      0.00
  -30   45    0    -10.87      0.00
  -27   45    0     -7.12      0.00
  -24   45    0     -6.81      0.00
  -21   45    0      5.86      0.00
  -18   45    0     -8.74      0.00
  -15   45    0    -15.60      0.00
  -26   46    0     -8.77      0.00
  -23   46    0      0.98      0.00
  -20   46    0      1.37      0.00
   -3    2    1    -55.47      0.00
   -5    3    1     34.10      0.00
   -2    3    1    -53.29      0.00
    1    3    1     27.53      0.00
   -7    4    1     28.44      0.00
   -4    4    1     12.09      0.00
   -1    4    1     29.78      0.00
    2    4    1     56.43      0.00
   -9    5    1      1.82      0.00
   -6    5    1     17.51      0.00
   -3    5    1     39.46      0.00
    0    5    1     65.05      0.00
    3    5    1     17.76      0.00
  -11    6    1     -3.07      0.00
   -8    6    1     -3.96      0.00
   -5    6    1     22.80      0.00
   -2    6    1     58.71      0.00
    1    6    1     27.57      0.00
    4    6    1     -7.41      0.00
  -13    7    1      1.90      0.00
  -10    7    1     -7.01      0.00
   -7    7    1     -4.56      0.00
   -4    7    1     34.23      0.00
   -1    7    1     29.30      0.00
    2    7    1     -9.00      0.00
    5    7    1     -9.94      0.00
  -15    8    1      6.40      0.00
  -12    8    1      1.54      0.00
   -9    8    1    -10.70      0.00
   -6    8    1      5.97      0.00
   -3    8    1     20.20      0.00
    0    8    1     -3.83      0.00
    3    8    1    -18.37      0.00
    6    8    1     -6.26      0.00
  -17    9    1      7.10      0.00
  -14    9    1      8.65      0.00
  -11    9    1     -3.24      0.00
   -8    9    1     -3.43      0.00
   -5    9    1      4.70      0.00
   -2    9    1      2.14      0.00
    1    9    1    -14.21      0.00
    4    9    1    -16.61      0.00
    7    9    1     -2.31      0.00
  -19   10    1      3.95      0.00
  -16   10    1     11.00      0.00
  -13   10    1      3.74      0.00
  -10   10    1     -1.25      0.00
   -7   10    1     -0.88      0.00
   -4   10    1     -2.22      0.00
   -1   10    1      0.03      0.00
    2   10    1    -16.65      0.00
    5   10    1    -10.70      0.00
    8   10    1     -0.07      0.00
  -21   11    1     -0.55      0.00
  -18   11    1      6.95      0.00
  -15   11    1      8.13      0.00
  -12   11    1      0.70      0.00
   -9   11    1      1.28      0.00
   -6   11    1     -7.93      0.00
   -3   11    1      4.54      0.00
    0   11    1     -3.87      0.00
    3   11    1    -12.74      0.00
    6   11    1     -5.18      0.00
    9   11    1      1.65      0.00
  -23   12    1     -3.86      0.00
  -20   12    1     -0.33      0.00
  -17   12    1      6.62      0.00
  -14   12    1      4.46      0.00
  -11   12    1      1.22      0.00
   -8   12    1     -5.51      0.00
   -5   12    1     -4.45      0.00
   -2   12    1      8.56      0.00
    1   12    1     -8.88      0.00
    4   12    1     -3.65      0.00
    7   12    1     -0.88      0.00
   10   12    1      1.78      0.00
  -25   13    1     -2.76      0.00
  -22   13    1     -5.72      0.00
  -19   13    1      0.83      0.00
  -16   13    1      4.98      0.00
  -13   13    1      4.34      0.00
  -10   13    1     -2.07      0.00
   -7   13    1     -8.39      0.00
   -4   13    1      6.21      0.00
   -1   13    1      0.07      0.00
    2   13    1     -2.26      0.00
    5   13    1      0.89      0.00
    8   13    1      4.91      0.00
   11   13    1     -0.47      0.00
  -27   14    1     -0.93      0.00
  -24   14    1     -3.13      0.00
  -21   14    1     -4.78      0.00
  -18   14    1      0.50      0.00
  -15   14    1      6.60      0.00
  -12   14    1      3.07      0.00
   -9   14    1     -4.07      0.00
   -6   14    1      0.31      0.00
   -3   14    1      5.65      0.00
    0   14    1     -2.14      0.00
    3   14    1      4.36      0.00
    6   14    1      4.05      0.00
    9   14    1      8.04      0.00
   12   14    1     -2.22      0.00
  -29   15    1     -2.82      0.00
  -26   15    1      5.17      0.00
  -23   15    1     -6.01      0.00
  -20   15    1     -2.00      0.00
  -17   15    1     -0.38      0.00
  -14   15    1      8.97      0.00
  -11   15    1      1.00      0.00
   -8   15    1      3.60      0.00
   -5   15    1      5.41      0.00
   -2   15    1      1.49      0.00
    1   15    1      1.98      0.00
    4   15    1      3.83      0.00
    7   15    1      9.39      0.00
   10   15    1      6.32      0.00
   13   15    1     -3.34      0.00
  -31   16    1     -2.11      0.00
  -28   16    1      5.49      0.00
  -25   16    1      2.51      0.00
  -22   16    1     -3.82      0.00
  -19   16    1     -4.18      0.00
  -16   16    1      2.01      0.00
  -13   16    1      6.64      0.00
  -10   16    1      7.04      0.00
   -7   16    1      9.30      0.00
   -4   16    1      4.35      0.00
   -1   16    1      1.26      0.00
    2   16    1      0.58      0.00
    5   16    1      4.69      0.00
    8   16    1     11.74      0.00
   11   16    1      2.76      0.00
   14   16    1     -2.70      0.00
  -33   17    1      1.29      0.00
  -30   17    1     -1.22      0.00
  -27   17    1     10.88      0.00
  -24   17    1     -2.59      0.00
  -21   17    1     -0.51      0.00
  -18   17    1     -8.59      0.00
  -15   17    1      4.07      0.00
  -12   17    1      5.87      0.00
   -9   17    1     14.55      0.00
   -6   17    1      5.61      0.00
   -3   17    1      5.14      0.00
    0   17    1     -2.79      0.00
    3   17    1     -0.46      0.00
    6   17    1      6.81      0.00
    9   17    1      9.76      0.00
   12   17    1     -0.87      0.00
   15   17    1      0.03      0.00
  -35   18    1     -1.76      0.00
  -32   18    1     -1.19      0.00
  -29   18    1      5.61      0.00
  -26   18    1      6.13      0.00
  -23   18    1     -0.06      0.00
  -20   18    1     -3.91      0.00
  -17   18    1     -8.12      0.00
  -14   18    1      3.02      0.00
  -11   18    1     11.09      0.00
   -8   18    1      9.51      0.00
   -5   18    1      4.35      0.00
   -2   18    1      1.87      0.00
    1   18    1     -5.01      0.00
    4   18    1      1.36      0.00
    7   18    1      6.79      0.00
   10   18    1      4.74      0.00
   13   18    1     -2.74      0.00
   16   18    1     -2.27      0.00
  -37   19    1     -6.73      0.00
  -34   19    1      1.70      0.00
  -31   19    1     -1.68      0.00
  -28   19    1      8.59      0.00
  -25   19    1      2.21      0.00
  -22   19    1      3.76      0.00
  -19   19    1     -8.65      0.00
  -16   19    1     -4.33      0.00
  -13   19    1      4.36      0.00
  -10   19    1     10.63      0.00
   -7   19    1      0.73      0.00
   -4   19    1      5.94      0.00
   -1   19    1     -3.67      0.00
    2   19    1      0.16      0.00
    5   19    1      0.12      0.00
    8   19    1      5.96      0.00
   11   19    1     -1.52      0.00
   14   19    1     -4.21      0.00
   17   19    1     -9.14      0.00
  -39   20    1     -5.27      0.00
  -36   20    1     -0.75      0.00
  -33   20    1      0.81      0.00
  -30   20    1     -0.32      0.00
  -27   20    1      7.70      0.00
  -24   20    1      3.65      0.00
  -21   20    1      2.92      0.00
  -18   20    1     -8.06      0.00
  -15   20    1      0.36      0.00
  -12   20    1      6.29      0.00
   -9   20    1      1.48      0.00
   -6   20    1      0.69      0.00
   -3   20    1      2.51      0.00
    0   20    1      0.04      0.00
    3   20    1      0.92      0.00
    6   20    1     -0.30      0.00
    9   20    1      3.61      0.00
   12   20    1     -5.00      0.00
   15   20    1     -7.70      0.00
   18   20    1    -10.26      0.00
  -41   21    1     -3.58      0.00
  -38   21    1     -1.40      0.00
  -35   21    1      2.78      0.00
  -32   21    1     -2.98      0.00
  -29   21    1      2.26      0.00
  -26   21    1      6.63      0.00
  -23   21    1      5.31      0.00
  -20   21    1      0.06      0.00
  -17   21    1     -2.18      0.00
  -14   21    1      3.94      0.00
  -11   21    1      2.78      0.00
   -8   21    1     -3.51      0.00
   -5   21    1      2.20      0.00
   -2   21    1      1.19      0.00
    1   21    1      4.47      0.00
    4   21    1     -3.96      0.00
    7   21    1      3.83      0.00
   10   21    1      0.69      0.00
   13   21    1     -5.07      0.00
   16   21    1     -9.14      0.00
   19   21    1     -6.37      0.00
  -43   22    1     -6.25      0.00
  -40   22    1      0.99      0.00
  -37   22    1      0.42      0.00
  -34   22    1      2.68      0.00
  -31   22    1     -7.30      0.00
  -28   22    1      7.51      0.00
  -25   22    1      3.25      0.00
  -22   22    1      4.60      0.00
  -19   22    1     -0.41      0.00
  -16   22    1      4.65      0.00
  -13   22    1      2.48      0.00
  -10   22    1     -0.92      0.00
   -7   22    1     -2.86      0.00
   -4   22    1      1.07      0.00
   -1   22    1      3.93      0.00
    2   22    1     -1.43      0.00
    5   22    1     -2.26      0.00
    8   22    1      7.83      0.00
   11   22    1      0.25      0.00
   14   22    1     -3.53      0.00
   17   22    1     -7.19      0.00
   20   22    1     -4.78      0.00
  -45   23    1     -8.06      0.00
  -42   23    1     -1.49      0.00
  -39   23    1      1.08      0.00
  -36   23    1      2.59      0.00
  -33   23    1     -4.01      0.00
  -30   23    1     -2.92      0.00
  -27   23    1      7.84      0.00
  -24   23    1     -0.77      0.00
  -21   23    1      1.82      0.00
  -18   23    1      4.47      0.00
  -15   23    1      4.68      0.00
  -12   23    1      0.37      0.00
   -9   23    1     -1.64      0.00
   -6   23    1     -2.85      0.00
   -3   23    1      1.78      0.00
    0   23    1      0.16      0.00
    3   23    1     -6.79      0.00
    6   23    1      6.10      0.00
    9   23    1      8.52      0.00
   12   23    1      1.87      0.00
   15   23    1     -2.75      0.00
   18   23    1     -6.36      0.00
   21   23    1     -4.76      0.00
  -44   24    1     -6.45      0.00
  -41   24    1      2.18      0.00
  -38   24    1     -2.10      0.00
  -35   24    1      2.87      0.00
  -32   24    1     -8.70      0.00
  -29   24    1      7.03      0.00
  -26   24    1      0.60      0.00
  -23   24    1     -3.05      0.00
  -20   24    1      2.49      0.00
  -17   24    1      8.29      0.00
  -14   24    1     -0.16      0.00
  -11   24    1      1.94      0.00
   -8   24    1     -4.12      0.00
   -5   24    1     -0.79      0.00
   -2   24    1      0.54      0.00
    1   24    1     -7.10      0.00
    4   24    1     -2.34      0.00
    7   24    1     11.47      0.00
   10   24    1      6.53      0.00
   13   24    1      2.82      0.00
   16   24    1     -6.03      0.00
   19   24    1     -5.54      0.00
   22   24    1     -4.90      0.00
  -46   25    1     -7.65      0.00
  -43   25    1     -0.03      0.00
  -40   25    1     -3.50      0.00
  -37   25    1     -0.30      0.00
  -34   25    1     -1.90      0.00
  -31   25    1     -0.89      0.00
  -28   25    1      8.34      0.00
  -25   25    1     -5.66      0.00
  -22   25    1     -2.49      0.00
  -19   25    1      8.83      0.00
  -16   25    1      3.88      0.00
  -13   25    1      0.49      0.00
  -10   25    1     -0.34      0.00
   -7   25    1     -4.22      0.00
   -4   25    1      2.85      0.00
   -1   25    1     -3.93      0.00
    2   25    1     -7.24      0.00
    5   25    1      4.86      0.00
    8   25    1      9.45      0.00
   11   25    1      4.31      0.00
   14   25    1     -0.51      0.00
   17   25    1     -9.53      0.00
   20   25    1     -3.03      0.00
  -45   26    1     -2.23      0.00
  -42   26    1     -1.56      0.00
  -39   26    1     -7.56      0.00
  -36   26    1      1.68      0.00
  -33   26    1     -1.94      0.00
  -30   26    1      8.69      0.00
  -27   26    1      1.65      0.00
  -24   26    1     -6.57      0.00
  -21   26    1      4.68      0.00
  -18   26    1     10.60      0.00
  -15   26    1      0.00      0.00
  -12   26    1      1.86      0.00
   -9   26    1     -6.11      0.00
   -6   26    1      2.52      0.00
   -3   26    1      3.16      0.00
    0   26    1     -4.67      0.00
    3   26    1     -2.22      0.00
    6   26    1      6.71      0.00
    9   26    1      4.11      0.00
   12   26    1      2.79      0.00
   15   26    1     -6.62      0.00
   18   26    1     -6.56      0.00
  -44   27    1      1.94      0.00
  -41   27    1     -9.07      0.00
  -38   27    1     -4.45      0.00
  -35   27    1      0.83      0.00
  -32   27    1      4.96      0.00
  -29   27    1      7.80      0.00
  -26   27    1     -3.43      0.00
  -23   27    1     -1.28      0.00
  -20   27    1     12.71      0.00
  -17   27    1      5.50      0.00
  -14   27    1      1.92      0.00
  -11   27    1     -5.51      0.00
   -8   27    1     -3.99      0.00
   -5   27    1      8.06      0.00
   -2   27    1      2.87      0.00
    1   27    1     -1.86      0.00
    4   27    1      1.50      0.00
    7   27    1      3.87      0.00
   10   27    1      2.07      0.00
   13   27    1      0.08      0.00
   16   27    1     -7.09      0.00
   19   27    1     -1.32      0.00
  -43   28    1     -2.80      0.00
  -40   28    1    -10.33      0.00
  -37   28    1     -2.68      0.00
  -34   28    1      2.44      0.00
  -31   28    1      6.86      0.00
  -28   28    1      1.61      0.00
  -25   28    1     -3.50      0.00
  -22   28    1      7.99      0.00
  -19   28    1     11.19      0.00
  -16   28    1      3.73      0.00
  -13   28    1     -2.17      0.00
  -10   28    1    -11.69      0.00
   -7   28    1      3.11      0.00
   -4   28    1      8.38      0.00
   -1   28    1      3.57      0.00
    2   28    1      0.49      0.00
    5   28    1      2.89      0.00
    8   28    1      3.01      0.00
   11   28    1      2.53      0.00
   14   28    1     -1.17      0.00
   17   28    1     -1.42      0.00
  -45   29    1      4.85      0.00
  -42   29    1     -8.08      0.00
  -39   29    1     -8.65      0.00
  -36   29    1     -3.08      0.00
  -33   29    1      3.37      0.00
  -30   29    1      1.87      0.00
  -27   29    1     -2.51      0.00
  -24   29    1      1.54      0.00
  -21   29    1     10.83      0.00
  -18   29    1      5.49      0.00
  -15   29    1      2.55      0.00
  -12   29    1    -12.64      0.00
   -9   29    1     -8.34      0.00
   -6   29    1      4.91      0.00
   -3   29    1      7.21      0.00
    0   29    1      2.83      0.00
    3   29    1      3.08      0.00
    6   29    1      5.31      0.00
    9   29    1      5.38      0.00
   12   29    1      1.94      0.00
   15   29    1      1.95      0.00
  -44   30    1      0.33      0.00
  -41   30    1     -9.60      0.00
  -38   30    1     -9.70      0.00
  -35   30    1     -2.75      0.00
  -32   30    1      0.14      0.00
  -29   30    1     -2.71      0.00
  -26   30    1     -1.99      0.00
  -23   30    1      5.82      0.00
  -20   30    1      4.69      0.00
  -17   30    1      3.13      0.00
  -14   30    1     -5.76      0.00
  -11   30    1    -15.54      0.00
   -8   30    1     -4.59      0.00
   -5   30    1      3.87      0.00
   -2   30    1      4.50      0.00
    1   30    1      3.66      0.00
    4   30    1      6.69      0.00
    7   30    1     10.81      0.00
   10   30    1      4.14      0.00
   13   30    1      2.79      0.00
  -43   31    1     -4.49      0.00
  -40   31    1    -11.89      0.00
  -37   31    1     -9.69      0.00
  -34   31    1     -3.06      0.00
  -31   31    1     -2.49      0.00
  -28   31    1     -3.43      0.00
  -25   31    1      1.73      0.00
  -22   31    1      2.61      0.00
  -19   31    1     -0.86      0.00
  -16   31    1     -0.85      0.00
  -13   31    1    -12.58      0.00
  -10   31    1    -11.24      0.00
   -7   31    1     -3.43      0.00
   -4   31    1      3.48      0.00
   -1   31    1      2.68      0.00
    2   31    1      7.22      0.00
    5   31    1     12.13      0.00
    8   31    1     12.63      0.00
   11   31    1     -0.17      0.00
   14   31    1      4.18      0.00
  -42   32    1     -9.35      0.00
  -39   32    1    -12.32      0.00
  -36   32    1     -7.99      0.00
  -33   32    1     -2.05      0.00
  -30   32    1     -2.50      0.00
  -27   32    1      0.27      0.00
  -24   32    1      1.82      0.00
  -21   32    1     -3.20      0.00
  -18   32    1     -3.70      0.00
  -15   32    1     -6.29      0.00
  -12   32    1    -10.92      0.00
   -9   32    1     -7.09      0.00
   -6   32    1      0.40      0.00
   -3   32    1      2.41      0.00
    0   32    1      5.97      0.00
    3   32    1      9.65      0.00
    6   32    1     17.87      0.00
    9   32    1      5.64      0.00
   12   32    1     -0.64      0.00
  -44   33    1     -3.85      0.00
  -41   33    1    -11.66      0.00
  -38   33    1     -9.30      0.00
  -35   33    1     -5.54      0.00
  -32   33    1      0.40      0.00
  -29   33    1      0.07      0.00
  -26   33    1      3.31      0.00
  -23   33    1     -2.24      0.00
  -20   33    1     -6.08      0.00
  -17   33    1     -6.63      0.00
  -14   33    1     -6.81      0.00
  -11   33    1     -6.42      0.00
   -8   33    1     -0.97      0.00
   -5   33    1      3.49      0.00
   -2   33    1      4.53      0.00
    1   33    1      8.53      0.00
    4   33    1     12.08      0.00
    7   33    1     16.89      0.00
   10   33    1     -1.39      0.00
  -43   34    1     -8.59      0.00
  -40   34    1     -7.74      0.00
  -37   34    1     -8.04      0.00
  -34   34    1     -1.87      0.00
  -31   34    1      1.34      0.00
  -28   34    1      4.10      0.00
  -25   34    1      0.42      0.00
  -22   34    1     -3.88      0.00
  -19   34    1     -8.50      0.00
  -16   34    1     -6.65      0.00
  -13   34    1     -4.63      0.00
  -10   34    1     -0.93      0.00
   -7   34    1      4.42      0.00
   -4   34    1      4.26      0.00
   -1   34    1      9.36      0.00
    2   34    1      5.68      0.00
    5   34    1     15.56      0.00
    8   34    1      9.07      0.00
  -42   35    1     -7.41      0.00
  -39   35    1     -4.81      0.00
  -36   35    1     -8.75      0.00
  -33   35    1      0.00      0.00
  -30   35    1      2.41      0.00
  -27   35    1      3.18      0.00
  -24   35    1     -2.70      0.00
  -21   35    1     -3.78      0.00
  -18   35    1     -9.65      0.00
  -15   35    1     -4.16      0.00
  -12   35    1     -2.60      0.00
   -9   35    1      3.90      0.00
   -6   35    1      2.60      0.00
   -3   35    1      8.50      0.00
    0   35    1      7.75      0.00
    3   35    1      4.24      0.00
    6   35    1     15.22      0.00
  -41   36    1     -2.59      0.00
  -38   36    1     -8.79      0.00
  -35   36    1     -8.25      0.00
  -32   36    1     -0.12      0.00
  -29   36    1      2.40      0.00
  -26   36    1     -2.54      0.00
  -23   36    1     -0.61      0.00
  -20   36    1     -5.33      0.00
  -17   36    1     -6.65      0.00
  -14   36    1     -3.07      0.00
  -11   36    1     -0.11      0.00
   -8   36    1     -0.20      0.00
   -5   36    1      1.13      0.00
   -2   36    1     12.47      0.00
    1   36    1      0.85      0.00
    4   36    1      7.24      0.00
    7   36    1     10.04      0.00
  -40   37    1     -2.90      0.00
  -37   37    1    -13.76      0.00
  -34   37    1     -5.29      0.00
  -31   37    1     -0.66      0.00
  -28   37    1     -2.18      0.00
  -25   37    1     -4.22      0.00
  -22   37    1      2.42      0.00
  -19   37    1     -5.76      0.00
  -16   37    1     -1.92      0.00
  -13   37    1     -2.86      0.00
  -10   37    1     -3.06      0.00
   -7   37    1     -9.26      0.00
   -4   37    1      7.60      0.00
   -1   37    1      8.46      0.00
    2   37    1     -0.92      0.00
    5   37    1      8.20      0.00
  -39   38    1     -7.88      0.00
  -36   38    1    -11.64      0.00
  -33   38    1     -1.43      0.00
  -30   38    1     -4.00      0.00
  -27   38    1     -6.62      0.00
  -24   38    1      0.10      0.00
  -21   38    1      2.46      0.00
  -18   38    1     -2.25      0.00
  -15   38    1      1.37      0.00
  -12   38    1     -4.70      0.00
   -9   38    1    -13.21      0.00
   -6   38    1     -7.69      0.00
   -3   38    1     13.03      0.00
    0   38    1      2.37      0.00
    3   38    1      2.08      0.00
  -41   39    1     -1.03      0.00
  -38   39    1     -9.51      0.00
  -35   39    1     -2.01      0.00
  -32   39    1     -3.10      0.00
  -29   39    1     -7.50      0.00
  -26   39    1     -6.37      0.00
  -23   39    1      4.94      0.00
  -20   39    1      0.53      0.00
  -17   39    1      4.23      0.00
  -14   39    1      0.72      0.00
  -11   39    1    -10.47      0.00
   -8   39    1    -17.58      0.00
   -5   39    1      3.96      0.00
   -2   39    1     10.55      0.00
    1   39    1      1.90      0.00
  -40   40    1     -0.64      0.00
  -37   40    1     -2.57      0.00
  -34   40    1      3.52      0.00
  -31   40    1     -9.07      0.00
  -28   40    1     -7.03      0.00
  -25   40    1     -3.18      0.00
  -22   40    1      5.14      0.00
  -19   40    1      0.43      0.00
  -16   40    1      8.56      0.00
  -13   40    1     -3.95      0.00
  -10   40    1    -13.74      0.00
   -7   40    1     -8.75      0.00
   -4   40    1     10.97      0.00
   -1   40    1      6.66      0.00
  -39   41    1      1.28      0.00
  -36   41    1      7.33      0.00
  -33   41    1     -3.73      0.00
  -30   41    1     -8.43      0.00
  -27   41    1     -6.73      0.00
  -24   41    1      0.71      0.00
  -21   41    1     -0.85      0.00
  -18   41    1      4.34      0.00
  -15   41    1      5.62      0.00
  -12   41    1     -5.81      0.00
   -9   41    1     -8.86      0.00
   -6   41    1      2.60      0.00
   -3   41    1      9.55      0.00
  -35   42    1      6.07      0.00
  -32   42    1    -10.51      0.00
  -29   42    1     -3.68      0.00
  -26   42    1     -7.00      0.00
  -23   42    1      0.04      0.00
  -20   42    1     -6.59      0.00
  -17   42    1      7.14      0.00
  -14   42    1      0.83      0.00
  -11   42    1     -1.06      0.00
   -8   42    1     -1.54      0.00
   -5   42    1      6.49      0.00
  -34   43    1     -4.84      0.00
  -31   43    1     -5.11      0.00
  -28   43    1     -5.00      0.00
  -25   43    1     -4.26      0.00
  -22   43    1     -8.28      0.00
  -19   43    1     -5.37      0.00
  -16   43    1      5.19      0.00
  -13   43    1      2.43      0.00
  -10   43    1      3.12      0.00
   -7   43    1      1.56      0.00
  -33   44    1     -7.16      0.00
  -30   44    1     -0.11      0.00
  -27   44    1     -7.05      0.00
  -24   44    1     -4.59      0.00
  -21   44    1    -15.08      0.00
  -18   44    1     -0.22      0.00
  -15   44    1      3.67      0.00
  -12   44    1      5.53      0.00
  -29   45    1     -3.38      0.00
  -26   45    1     -4.43      0.00
  -23   45    1    -11.25      0.00
  -20   45    1    -11.52      0.00
  -17   45    1      3.71      0.00
  -14   45    1      3.50      0.00
  -25   46    1     -4.75      0.00
  -22   46    1    -14.02      0.00
  -19   46    1     -1.90      0.00
    0    1    2     80.26      0.00
   -2    2    2     47.26      0.00
    1    2    2     12.33      0.00
   -4    3    2      1.08      0.00
   -1    3    2      6.14      0.00
    2    3    2    -26.31      0.00
   -6    4    2    -10.77      0.00
   -3    4    2     -6.93      0.00
    0    4    2    -40.19      0.00
    3    4    2    -15.23      0.00
   -8    5    2     -8.53      0.00
   -5    5    2     -5.17      0.00
   -2    5    2    -41.05      0.00
    1    5    2    -27.11      0.00
    4    5    2     -2.65      0.00
  -10    6    2    -10.46      0.00
   -7    6    2     -2.06      0.00
   -4    6    2    -22.22      0.00
   -1    6    2    -36.91      0.00
    2    6    2      5.54      0.00
    5    6    2     -3.04      0.00
  -12    7    2    -10.70      0.00
   -9    7    2     -6.96      0.00
   -6    7    2     -6.39      0.00
   -3    7    2    -29.09      0.00
    0    7    2     -1.36      0.00
    3    7    2     14.35      0.00
    6    7    2     -3.38      0.00
  -14    8    2     -9.26      0.00
  -11    8    2     -7.89      0.00
   -8    8    2     -7.73      0.00
   -5    8    2    -13.46      0.00
   -2    8    2    -11.50      0.00
    1    8    2     18.79      0.00
    4    8    2      9.15      0.00
    7    8    2     -0.88      0.00
  -16    9    2     -8.01      0.00
  -13    9    2     -6.73      0.00
  -10    9    2     -6.95      0.00
   -7    9    2    -11.92      0.00
   -4    9    2     -8.09      0.00
   -1    9    2      4.01      0.00
    2    9    2     18.78      0.00
    5    9    2      5.42      0.00
    8    9    2     -0.02      0.00
  -18   10    2     -6.05      0.00
  -15   10    2     -8.99      0.00
  -12   10    2      0.01      0.00
   -9   10    2    -12.60      0.00
   -6   10    2     -4.39      0.00
   -3   10    2     -3.68      0.00
    0   10    2     11.33      0.00
    3   10    2     11.89      0.00
    6   10    2      4.00      0.00
    9   10    2     -3.41      0.00
  -20   11    2     -3.76      0.00
  -17   11    2     -8.16      0.00
  -14   11    2     -0.79      0.00
  -11   11    2     -2.20      0.00
   -8   11    2     -7.45      0.00
   -5   11    2      3.83      0.00
   -2   11    2     -1.24      0.00
    1   11    2     15.30      0.00
    4   11    2      2.92      0.00
    7   11    2      0.36      0.00
   10   11    2     -6.45      0.00
  -22   12    2     -1.27      0.00
  -19   12    2     -3.45      0.00
  -16   12    2     -3.61      0.00
  -13   12    2      2.94      0.00
  -10   12    2     -3.74      0.00
   -7   12    2      7.15      0.00
   -4   12    2      2.28      0.00
   -1   12    2     10.07      0.00
    2   12    2      7.36      0.00
    5   12    2     -2.77      0.00
    8   12    2     -6.91      0.00
   11   12    2     -4.71      0.00
  -24   13    2     -2.32      0.00
  -21   13    2      0.41      0.00
  -18   13    2     -1.23      0.00
  -15   13    2      0.19      0.00
  -12   13    2      0.69      0.00
   -9   13    2      4.73      0.00
   -6   13    2     11.09      0.00
   -3   13    2      6.23      0.00
    0   13    2     14.12      0.00
    3   13    2     -5.98      0.00
    6   13    2     -5.70      0.00
    9   13    2    -10.87      0.00
   12   13    2     -1.84      0.00
  -26   14    2     -5.72      0.00
  -23   14    2     -0.84      0.00
  -20   14    2      0.23      0.00
  -17   14    2      2.28      0.00
  -14   14    2     -2.84      0.00
  -11   14    2      2.82      0.00
   -8   14    2      9.26      0.00
   -5   14    2      8.47      0.00
   -2   14    2     13.66      0.00
    1   14    2      0.76      0.00
    4   14    2     -9.35      0.00
    7   14    2     -9.24      0.00
   10   14    2     -8.05      0.00
   13   14    2      1.30      0.00
  -28   15    2     -2.10      0.00
  -25   15    2     -9.43      0.00
  -22   15    2     -0.66      0.00
  -19   15    2      3.00      0.00
  -16   15    2     -0.66      0.00
  -13   15    2     -3.48      0.00
  -10   15    2      4.04      0.00
   -7   15    2      5.29      0.00
   -4   15    2      9.73      0.00
   -1   15    2      6.84      0.00
    2   15    2     -9.36      0.00
    5   15    2     -6.23      0.00
    8   15    2    -10.43      0.00
   11   15    2     -3.05      0.00
   14   15    2      4.81      0.00
  -30   16    2      4.26      0.00
  -27   16    2    -13.70      0.00
  -24   16    2     -5.34      0.00
  -21   16    2     -1.38      0.00
  -18   16    2      5.35      0.00
  -15   16    2     -5.66      0.00
  -12   16    2     -0.27      0.00
   -9   16    2     -1.98      0.00
   -6   16    2      4.65      0.00
   -3   16    2      5.20      0.00
    0   16    2     -4.58      0.00
    3   16    2     -6.43      0.00
    6   16    2     -4.63      0.00
    9   16    2     -8.17      0.00
   12   16    2      1.23      0.00
   15   16    2      3.25      0.00
  -32   17    2      2.20      0.00
  -29   17    2     -4.84      0.00
  -26   17    2    -13.14      0.00
  -23   17    2     -2.73      0.00
  -20   17    2      1.02      0.00
  -17   17    2      2.39      0.00
  -14   17    2     -3.49      0.00
  -11   17    2     -3.28      0.00
   -8   17    2     -2.90      0.00
   -5   17    2      3.58      0.00
   -2   17    2     -4.07      0.00
    1   17    2     -5.21      0.00
    4   17    2     -1.16      0.00
    7   17    2     -4.21      0.00
   10   17    2     -4.34      0.00
   13   17    2      3.00      0.00
   16   17    2      0.14      0.00
  -34   18    2     -1.96      0.00
  -31   18    2      2.72      0.00
  -28   18    2    -11.49      0.00
  -25   18    2     -4.44      0.00
  -22   18    2     -3.78      0.00
  -19   18    2      3.10      0.00
  -16   18    2      0.64      0.00
  -13   18    2     -1.04      0.00
  -10   18    2     -6.35      0.00
   -7   18    2      3.28      0.00
   -4   18    2     -3.73      0.00
   -1   18    2     -4.59      0.00
    2   18    2     -1.77      0.00
    5   18    2      1.65      0.00
    8   18    2     -3.70      0.00
   11   18    2      0.33      0.00
   14   18    2      3.18      0.00
   17   18    2      3.11      0.00
  -36   19    2     -1.20      0.00
  -33   19    2      0.03      0.00
  -30   19    2     -1.00      0.00
  -27   19    2     -6.69      0.00
  -24   19    2     -1.21      0.00
  -21   19    2     -5.13      0.00
  -18   19    2      3.46      0.00
  -15   19    2      2.08      0.00
  -12   19    2     -3.36      0.00
   -9   19    2      0.79      0.00
   -6   19    2      2.61      0.00
   -3   19    2     -5.65      0.00
    0   19    2     -1.38      0.00
    3   19    2      0.43      0.00
    6   19    2      2.41      0.00
    9   19    2     -1.72      0.00
   12   19    2      4.38      0.00
   15   19    2      6.77      0.00
   18   19    2      6.13      0.00
  -38   20    2     -1.33      0.00
  -35   20    2     -2.68      0.00
  -32   20    2      2.19      0.00
  -29   20    2     -0.54      0.00
  -26   20    2     -0.66      0.00
  -23   20    2     -5.06      0.00
  -20   20    2     -4.80      0.00
  -17   20    2      4.45      0.00
  -14   20    2      0.50      0.00
  -11   20    2     -1.24      0.00
   -8   20    2      6.88      0.00
   -5   20    2     -2.07      0.00
   -2   20    2     -0.68      0.00
    1   20    2     -2.11      0.00
    4   20    2      3.91      0.00
    7   20    2      0.61      0.00
   10   20    2      1.90      0.00
   13   20    2      7.52      0.00
   16   20    2     10.76      0.00
   19   20    2      3.88      0.00
  -40   21    2     -2.72      0.00
  -37   21    2     -2.97      0.00
  -34   21    2     -1.17      0.00
  -31   21    2      6.46      0.00
  -28   21    2      1.15      0.00
  -25   21    2     -0.76      0.00
  -22   21    2     -9.88      0.00
  -19   21    2     -0.83      0.00
  -16   21    2      2.90      0.00
  -13   21    2     -0.85      0.00
  -10   21    2      4.00      0.00
   -7   21    2      3.45      0.00
   -4   21    2     -0.19      0.00
   -1   21    2     -0.02      0.00
    2   21    2      0.07      0.00
    5   21    2      4.57      0.00
    8   21    2     -1.42      0.00
   11   21    2      4.40      0.00
   14   21    2      8.71      0.00
   17   21    2      8.89      0.00
   20   21    2      1.87      0.00
  -42   22    2     -1.54      0.00
  -39   22    2     -5.25      0.00
  -36   22    2     -1.35      0.00
  -33   22    2      3.90      0.00
  -30   22    2      9.42      0.00
  -27   22    2     -0.71      0.00
  -24   22    2     -4.93      0.00
  -21   22    2     -8.11      0.00
  -18   22    2      1.95      0.00
  -15   22    2      0.31      0.00
  -12   22    2      0.85      0.00
   -9   22    2      2.47      0.00
   -6   22    2      0.69      0.00
   -3   22    2      2.74      0.00
    0   22    2     -0.73      0.00
    3   22    2      5.19      0.00
    6   22    2     -0.38      0.00
    9   22    2     -1.60      0.00
   12   22    2      3.41      0.00
   15   22    2      5.98      0.00
   18   22    2      5.32      0.00
   21   22    2      1.23      0.00
  -44   23    2     -0.77      0.00
  -41   23    2     -6.36      0.00
  -38   23    2     -0.82      0.00
  -35   23    2     -0.30      0.00
  -32   23    2     12.30      0.00
  -29   23    2      3.55      0.00
  -26   23    2     -2.99      0.00
  -23   23    2     -6.60      0.00
  -20   23    2     -1.60      0.00
  -17   23    2      0.29      0.00
  -14   23    2      1.49      0.00
  -11   23    2     -1.45      0.00
   -8   23    2     -1.08      0.00
   -5   23    2      2.22      0.00
   -2   23    2      1.96      0.00
    1   23    2      3.65      0.00
    4   23    2      4.29      0.00
    7   23    2     -4.95      0.00
   10   23    2     -1.04      0.00
   13   23    2     -0.89      0.00
   16   23    2      4.13      0.00
   19   23    2      3.77      0.00
   22   23    2     -0.10      0.00
  -43   24    2     -5.52      0.00
  -40   24    2     -2.41      0.00
  -37   24    2      0.68      0.00
  -34   24    2      5.60      0.00
  -31   24    2     10.85      0.00
  -28   24    2     -4.36      0.00
  -25   24    2     -3.56      0.00
  -22   24    2     -1.67      0.00
  -19   24    2     -0.66      0.00
  -16   24    2      1.40      0.00
  -13   24    2     -0.25      0.00
  -10   24    2     -5.27      0.00
   -7   24    2     -0.33      0.00
   -4   24    2      1.92      0.00
   -1   24    2      2.42      0.00
    2   24    2      6.76      0.00
    5   24    2     -1.41      0.00
    8   24    2     -3.37      0.00
   11   24    2     -2.19      0.00
   14   24    2     -2.44      0.00
   17   24    2      6.72      0.00
   20   24    2      1.62      0.00
  -45   25    2     -4.88      0.00
  -42   25    2     -4.63      0.00
  -39   25    2      3.30      0.00
  -36   25    2     -0.36      0.00
  -33   25    2      9.96      0.00
  -30   25    2     -1.42      0.00
  -27   25    2     -6.38      0.00
  -24   25    2     -0.43      0.00
  -21   25    2      1.00      0.00
  -18   25    2     -2.33      0.00
  -15   25    2      3.04      0.00
  -12   25    2     -6.50      0.00
   -9   25    2     -2.72      0.00
   -6   25    2     -0.59      0.00
   -3   25    2     -0.28      0.00
    0   25    2      3.99      0.00
    3   25    2      4.00      0.00
    6   25    2     -2.13      0.00
    9   25    2      2.04      0.00
   12   25    2     -3.73      0.00
   15   25    2      4.12      0.00
   18   25    2      7.26      0.00
  -44   26    2     -7.12      0.00
  -41   26    2      3.69      0.00
  -38   26    2     -0.23      0.00
  -35   26    2      2.41      0.00
  -32   26    2      1.46      0.00
  -29   26    2     -9.02      0.00
  -26   26    2     -3.82      0.00
  -23   26    2      3.64      0.00
  -20   26    2     -4.00      0.00
  -17   26    2      0.42      0.00
  -14   26    2     -3.71      0.00
  -11   26    2     -5.11      0.00
   -8   26    2     -0.16      0.00
   -5   26    2     -4.12      0.00
   -2   26    2     -2.34      0.00
    1   26    2      3.52      0.00
    4   26    2      1.24      0.00
    7   26    2      5.27      0.00
   10   26    2      4.45      0.00
   13   26    2      0.33      0.00
   16   26    2     10.87      0.00
   19   26    2      3.53      0.00
  -43   27    2     -0.74      0.00
  -40   27    2      3.68      0.00
  -37   27    2     -3.81      0.00
  -34   27    2      0.60      0.00
  -31   27    2     -9.15      0.00
  -28   27    2     -7.49      0.00
  -25   27    2      1.21      0.00
  -22   27    2      0.28      0.00
  -19   27    2     -5.82      0.00
  -16   27    2     -1.74      0.00
  -13   27    2     -8.56      0.00
  -10   27    2      2.23      0.00
   -7   27    2     -3.77      0.00
   -4   27    2     -7.74      0.00
   -1   27    2     -3.18      0.00
    2   27    2      2.04      0.00
    5   27    2      4.67      0.00
    8   27    2     11.83      0.00
   11   27    2      4.19      0.00
   14   27    2      8.07      0.00
   17   27    2      8.58      0.00
  -45   28    2     -5.66      0.00
  -42   28    2      4.80      0.00
  -39   28    2     -4.44      0.00
  -36   28    2     -2.18      0.00
  -33   28    2     -7.53      0.00
  -30   28    2     -8.63      0.00
  -27   28    2     -2.41      0.00
  -24   28    2      3.43      0.00
  -21   28    2     -5.84      0.00
  -18   28    2     -3.50      0.00
  -15   28    2    -10.37      0.00
  -12   28    2     -1.23      0.00
   -9   28    2      2.18      0.00
   -6   28    2     -7.90      0.00
   -3   28    2     -9.35      0.00
    0   28    2     -1.27      0.00
    3   28    2      1.85      0.00
    6   28    2     10.59      0.00
    9   28    2      9.98      0.00
   12   28    2      6.36      0.00
   15   28    2      9.07      0.00
  -44   29    2     -0.48      0.00
  -41   29    2     -0.37      0.00
  -38   29    2     -5.55      0.00
  -35   29    2     -2.97      0.00
  -32   29    2     -9.06      0.00
  -29   29    2     -1.91      0.00
  -26   29    2      2.23      0.00
  -23   29    2      0.01      0.00
  -20   29    2     -4.86      0.00
  -17   29    2     -7.47      0.00
  -14   29    2     -9.94      0.00
  -11   29    2      5.28      0.00
   -8   29    2     -2.66      0.00
   -5   29    2     -9.14      0.00
   -2   29    2     -5.79      0.00
    1   29    2      0.31      0.00
    4   29    2      3.66      0.00
    7   29    2      8.85      0.00
   10   29    2      6.19      0.00
   13   29    2      7.56      0.00
   16   29    2      3.53      0.00
  -43   30    2      1.06      0.00
  -40   30    2     -5.20      0.00
  -37   30    2     -0.52      0.00
  -34   30    2     -4.72      0.00
  -31   30    2     -2.38      0.00
  -28   30    2      2.97      0.00
  -25   30    2      2.81      0.00
  -22   30    2     -1.68      0.00
  -19   30    2     -2.79      0.00
  -16   30    2    -11.92      0.00
  -13   30    2     -1.28      0.00
  -10   30    2      2.86      0.00
   -7   30    2     -4.13      0.00
   -4   30    2     -7.19      0.00
   -1   30    2      0.34      0.00
    2   30    2     -0.93      0.00
    5   30    2      2.78      0.00
    8   30    2      0.94      0.00
   11   30    2      6.70      0.00
   14   30    2      3.69      0.00
  -42   31    2     -0.81      0.00
  -39   31    2     -1.81      0.00
  -36   31    2      2.38      0.00
  -33   31    2     -2.99      0.00
  -30   31    2      3.51      0.00
  -27   31    2      3.13      0.00
  -24   31    2      1.27      0.00
  -21   31    2      0.38      0.00
  -18   31    2     -4.67      0.00
  -15   31    2     -8.25      0.00
  -12   31    2      1.95      0.00
   -9   31    2      0.38      0.00
   -6   31    2     -4.35      0.00
   -3   31    2     -1.21      0.00
    0   31    2      0.56      0.00
    3   31    2     -2.52      0.00
    6   31    2     -4.98      0.00
    9   31    2     -0.76      0.00
   12   31    2      6.28      0.00
  -44   32    2      0.78      0.00
  -41   32    2      0.12      0.00
  -38   32    2      2.98      0.00
  -35   32    2      2.14      0.00
  -32   32    2     -0.72      0.00
  -29   32    2      4.16      0.00
  -26   32    2      0.05      0.00
  -23   32    2      1.59      0.00
  -20   32    2      0.94      0.00
  -17   32    2     -4.64      0.00
  -14   32    2     -3.78      0.00
  -11   32    2      1.38      0.00
   -8   32    2     -0.85      0.00
   -5   32    2     -3.73      0.00
   -2   32    2      2.06      0.00
    1   32    2     -3.81      0.00
    4   32    2     -5.79      0.00
    7   32    2    -11.19      0.00
   10   32    2      3.99      0.00
  -43   33    2      3.80      0.00
  -40   33    2      0.88      0.00
  -37   33    2      5.19      0.00
  -34   33    2     -1.06      0.00
  -31   33    2      0.80      0.00
  -28   33    2     -0.28      0.00
  -25   33    2     -0.78      0.00
  -22   33    2      1.35      0.00
  -19   33    2      1.48      0.00
  -16   33    2     -3.69      0.00
  -13   33    2     -1.74      0.00
  -10   33    2      1.35      0.00
   -7   33    2     -4.39      0.00
   -4   33    2     -1.25      0.00
   -1   33    2     -2.76      0.00
    2   33    2     -5.53      0.00
    5   33    2    -11.70      0.00
    8   33    2     -7.39      0.00
   11   33    2      5.48      0.00
  -42   34    2      3.26      0.00
  -39   34    2      0.56      0.00
  -36   34    2      4.35      0.00
  -33   34    2     -3.57      0.00
  -30   34    2      0.53      0.00
  -27   34    2     -4.02      0.00
  -24   34    2      0.44      0.00
  -21   34    2      0.56      0.00
  -18   34    2      2.13      0.00
  -15   34    2     -4.31      0.00
  -12   34    2      1.70      0.00
   -9   34    2     -2.35      0.00
   -6   34    2     -4.91      0.00
   -3   34    2     -3.00      0.00
    0   34    2     -7.73      0.00
    3   34    2     -5.94      0.00
    6   34    2    -13.52      0.00
    9   34    2     -0.46      0.00
  -41   35    2     -1.92      0.00
  -38   35    2      3.39      0.00
  -35   35    2      1.18      0.00
  -32   35    2     -1.52      0.00
  -29   35    2     -2.48      0.00
  -26   35    2     -1.78      0.00
  -23   35    2     -0.54      0.00
  -20   35    2      1.74      0.00
  -17   35    2     -1.05      0.00
  -14   35    2     -1.34      0.00
  -11   35    2      1.75      0.00
   -8   35    2     -4.98      0.00
   -5   35    2     -2.36      0.00
   -2   35    2     -9.49      0.00
    1   35    2     -6.20      0.00
    4   35    2     -7.64      0.00
    7   35    2     -8.78      0.00
  -40   36    2     -2.80      0.00
  -37   36    2      7.44      0.00
  -34   36    2      0.37      0.00
  -31   36    2      0.38      0.00
  -28   36    2     -2.84      0.00
  -25   36    2      1.73      0.00
  -22   36    2     -2.34      0.00
  -19   36    2      1.28      0.00
  -16   36    2     -3.58      0.00
  -13   36    2      2.73      0.00
  -10   36    2     -1.72      0.00
   -7   36    2      0.66      0.00
   -4   36    2     -4.96      0.00
   -1   36    2    -11.43      0.00
    2   36    2     -2.90      0.00
    5   36    2     -7.50      0.00
  -42   37    2     -3.88      0.00
  -39   37    2      4.00      0.00
  -36   37    2      8.88      0.00
  -33   37    2      1.28      0.00
  -30   37    2     -0.34      0.00
  -27   37    2      1.54      0.00
  -24   37    2      0.66      0.00
  -21   37    2     -3.04      0.00
  -18   37    2     -1.67      0.00
  -15   37    2     -1.84      0.00
  -12   37    2      1.48      0.00
   -9   37    2      1.96      0.00
   -6   37    2      5.48      0.00
   -3   37    2    -10.71      0.00
    0   37    2     -6.54      0.00
    3   37    2     -1.82      0.00
  -41   38    2     -1.18      0.00
  -38   38    2     11.16      0.00
  -35   38    2      5.88      0.00
  -32   38    2      0.19      0.00
  -29   38    2      0.29      0.00
  -26   38    2      4.64      0.00
  -23   38    2     -3.74      0.00
  -20   38    2     -2.48      0.00
  -17   38    2     -3.44      0.00
  -14   38    2     -1.14      0.00
  -11   38    2      1.02      0.00
   -8   38    2     10.59      0.00
   -5   38    2      0.28      0.00
   -2   38    2    -10.46      0.00
    1   38    2     -1.67      0.00
  -40   39    2      4.54      0.00
  -37   39    2     11.26      0.00
  -34   39    2     -1.29      0.00
  -31   39    2     -0.57      0.00
  -28   39    2      2.16      0.00
  -25   39    2      2.31      0.00
  -22   39    2     -6.17      0.00
  -19   39    2     -0.10      0.00
  -16   39    2     -5.14      0.00
  -13   39    2     -1.58      0.00
  -10   39    2      5.67      0.00
   -7   39    2      9.87      0.00
   -4   39    2     -6.72      0.00
   -1   39    2     -4.88      0.00
  -39   40    2      7.98      0.00
  -36   40    2      1.86      0.00
  -33   40    2     -5.16      0.00
  -30   40    2     -0.70      0.00
  -27   40    2      2.90      0.00
  -24   40    2     -3.44      0.00
  -21   40    2     -1.18      0.00
  -18   40    2     -0.11      0.00
  -15   40    2     -6.06      0.00
  -12   40    2     -0.18      0.00
   -9   40    2      6.06      0.00
   -6   40    2      0.22      0.00
   -3   40    2     -5.99      0.00
  -38   41    2      5.38      0.00
  -35   41    2     -8.14      0.00
  -32   41    2     -2.86      0.00
  -29   41    2     -1.99      0.00
  -26   41    2      1.26      0.00
  -23   41    2     -4.71      0.00
  -20   41    2      6.95      0.00
  -17   41    2     -4.06      0.00
  -14   41    2     -3.19      0.00
  -11   41    2     -2.34      0.00
   -8   41    2     -1.46      0.00
   -5   41    2     -5.02      0.00
  -37   42    2     -2.79      0.00
  -34   42    2     -7.09      0.00
  -31   42    2     -2.89      0.00
  -28   42    2     -1.52      0.00
  -25   42    2     -2.69      0.00
  -22   42    2      3.76      0.00
  -19   42    2      7.13      0.00
  -16   42    2     -4.26      0.00
  -13   42    2     -2.98      0.00
  -10   42    2     -9.84      0.00
   -7   42    2     -6.91      0.00
  -33   43    2     -1.90      0.00
  -30   43    2     -5.43      0.00
  -27   43    2     -0.55      0.00
  -24   43    2     -2.58      0.00
  -21   43    2     12.20      0.00
  -18   43    2      1.39      0.00
  -15   43    2     -0.85      0.00
  -12   43    2    -10.22      0.00
   -9   43    2    -13.24      0.00
  -32   44    2     -3.69      0.00
  -29   44    2     -3.34      0.00
  -26   44    2     -2.58      0.00
  -23   44    2      4.53      0.00
  -20   44    2      9.69      0.00
  -17   44    2     -0.45      0.00
  -14   44    2     -2.95      0.00
  -11   44    2    -14.99      0.00
  -28   45    2     -0.74      0.00
  -25   45    2     -2.64      0.00
  -22   45    2      8.66      0.00
  -19   45    2      2.14      0.00
  -16   45    2     -0.19      0.00
    0    0    3    -10.35      0.00
    1    1    3     -3.75      0.00
   -1    2    3     -0.26      0.00
    2    2    3     -2.73      0.00
   -3    3    3     -5.57      0.00
    0    3    3     14.55      0.00
    3    3    3    -10.08      0.00
   -5    4    3    -16.77      0.00
   -2    4    3     13.54      0.00
    1    4    3      7.35      0.00
    4    4    3     -6.58      0.00
   -7    5    3    -13.42      0.00
   -4    5    3     -6.75      0.00
   -1    5    3     21.03      0.00
    2    5    3     -8.34      0.00
    5    5    3      3.64      0.00
   -9    6    3     -0.16      0.00
   -6    6    3    -15.60      0.00
   -3    6    3     10.96      0.00
    0    6    3      3.85      0.00
    3    6    3     -7.66      0.00
    6    6    3      6.84      0.00
  -11    7    3      5.07      0.00
   -8    7    3     -5.18      0.00
   -5    7    3     -4.83      0.00
   -2    7    3     12.16      0.00
    1    7    3     -9.24      0.00
    4    7    3      0.20      0.00
    7    7    3      4.17      0.00
  -13    8    3      6.11      0.00
  -10    8    3     -0.11      0.00
   -7    8    3     -2.10      0.00
   -4    8    3      5.30      0.00
   -1    8    3      4.07      0.00
    2    8    3     -7.77      0.00
    5    8    3      0.69      0.00
    8    8    3      0.12      0.00
  -15    9    3      7.70      0.00
  -12    9    3     -1.74      0.00
   -9    9    3      2.39      0.00
   -6    9    3      2.41      0.00
   -3    9    3      9.99      0.00
    0    9    3     -1.76      0.00
    3    9    3     -5.01      0.00
    6    9    3     -4.38      0.00
    9    9    3     -2.27      0.00
  -17   10    3      3.75      0.00
  -14   10    3      3.24      0.00
  -11   10    3     -4.79      0.00
   -8   10    3      6.43      0.00
   -5   10    3      4.78      0.00
   -2   10    3      9.68      0.00
    1   10    3     -8.74      0.00
    4   10    3     -5.69      0.00
    7   10    3     -6.45      0.00
   10   10    3     -1.89      0.00
  -19   11    3     -3.52      0.00
  -16   11    3      5.54      0.00
  -13   11    3     -6.07      0.00
  -10   11    3      0.42      0.00
   -7   11    3      3.22      0.00
   -4   11    3      8.27      0.00
   -1   11    3     -3.60      0.00
    2   11    3    -12.08      0.00
    5   11    3     -6.52      0.00
    8   11    3     -1.35      0.00
   11   11    3     -1.63      0.00
  -21   12    3     -7.09      0.00
  -18   12    3     -1.63      0.00
  -15   12    3     -0.94      0.00
  -12   12    3     -6.83      0.00
   -9   12    3      1.11      0.00
   -6   12    3      1.24      0.00
   -3   12    3      1.39      0.00
    0   12    3    -18.92      0.00
    3   12    3     -7.32      0.00
    6   12    3     -3.75      0.00
    9   12    3      4.11      0.00
   12   12    3     -1.74      0.00
  -23   13    3     -4.31      0.00
  -20   13    3     -7.31      0.00
  -17   13    3     -3.97      0.00
  -14   13    3     -4.20      0.00
  -11   13    3     -4.41      0.00
   -8   13    3     -1.45      0.00
   -5   13    3      0.24      0.00
   -2   13    3    -16.87      0.00
    1   13    3    -15.86      0.00
    4   13    3     -2.49      0.00
    7   13    3      2.33      0.00
   10   13    3      2.86      0.00
   13   13    3     -3.64      0.00
  -25   14    3      1.61      0.00
  -22   14    3     -5.29      0.00
  -19   14    3     -7.96      0.00
  -16   14    3     -5.54      0.00
  -13   14    3     -2.74      0.00
  -10   14    3     -4.01      0.00
   -7   14    3     -0.13      0.00
   -4   14    3     -9.71      0.00
   -1   14    3    -21.28      0.00
    2   14    3     -3.29      0.00
    5   14    3     -0.92      0.00
    8   14    3      4.79      0.00
   11   14    3     -2.09      0.00
   14   14    3     -9.40      0.00
  -27   15    3      0.04      0.00
  -24   15    3      2.32      0.00
  -21   15    3     -4.16      0.00
  -18   15    3    -11.23      0.00
  -15   15    3     -1.36      0.00
  -12   15    3     -3.56      0.00
   -9   15    3     -0.22      0.00
   -6   15    3     -2.76      0.00
   -3   15    3    -16.21      0.00
    0   15    3     -6.86      0.00
    3   15    3      0.23      0.00
    6   15    3      0.11      0.00
    9   15    3      1.39      0.00
   12   15    3     -6.23      0.00
   15   15    3    -10.51      0.00
  -29   16    3     -8.94      0.00
  -26   16    3      7.53      0.00
  -23   16    3      1.71      0.00
  -20   16    3     -7.38      0.00
  -17   16    3     -9.01      0.00
  -14   16    3     -0.13      0.00
  -11   16    3     -2.55      0.00
   -8   16    3      1.52      0.00
   -5   16    3     -8.67      0.00
   -2   16    3     -6.12      0.00
    1   16    3      2.56      0.00
    4   16    3     -2.77      0.00
    7   16    3     -0.22      0.00
   10   16    3     -2.24      0.00
   13   16    3     -6.21      0.00
   16   16    3     -2.60      0.00
  -31   17    3     -9.90      0.00
  -28   17    3      1.66      0.00
  -25   17    3      5.98      0.00
  -22   17    3      0.19      0.00
  -19   17    3    -11.02      0.00
  -16   17    3     -4.14      0.00
  -13   17    3     -3.12      0.00
  -10   17    3      0.32      0.00
   -7   17    3     -5.25      0.00
   -4   17    3     -4.45      0.00
   -1   17    3      4.66      0.00
    2   17    3     -0.54      0.00
    5   17    3     -4.31      0.00
    8   17    3     -1.76      0.00
   11   17    3     -2.01      0.00
   14   17    3     -0.91      0.00
   17   17    3      2.88      0.00
  -33   18    3     -1.52      0.00
  -30   18    3     -6.93      0.00
  -27   18    3      5.20      0.00
  -24   18    3      2.38      0.00
  -21   18    3     -3.18      0.00
  -18   18    3     -9.26      0.00
  -15   18    3     -4.77      0.00
  -12   18    3     -3.19      0.00
   -9   18    3     -5.15      0.00
   -6   18    3     -8.50      0.00
   -3   18    3      4.36      0.00
    0   18    3      2.80      0.00
    3   18    3     -4.98      0.00
    6   18    3     -4.74      0.00
    9   18    3     -1.90      0.00
   12   18    3      1.35      0.00
   15   18    3      1.70      0.00
   18   18    3      1.23      0.00
  -35   19    3      3.15      0.00
  -32   19    3     -5.76      0.00
  -29   19    3     -1.95      0.00
  -26   19    3      2.02      0.00
  -23   19    3      0.99      0.00
  -20   19    3     -3.68      0.00
  -17   19    3     -8.08      0.00
  -14   19    3     -5.85      0.00
  -11   19    3     -5.34      0.00
   -8   19    3    -13.66      0.00
   -5   19    3     -2.58      0.00
   -2   19    3      3.67      0.00
    1   19    3     -3.06      0.00
    4   19    3     -7.19      0.00
    7   19    3     -4.88      0.00
   10   19    3     -0.06      0.00
   13   19    3      2.32      0.00
   16   19    3     -2.51      0.00
   19   19    3     -0.99      0.00
  -37   20    3      2.36      0.00
  -34   20    3     -1.21      0.00
  -31   20    3     -6.19      0.00
  -28   20    3     -1.55      0.00
  -25   20    3      0.51      0.00
  -22   20    3      3.54      0.00
  -19   20    3     -3.63      0.00
  -16   20    3     -8.34      0.00
  -13   20    3     -4.72      0.00
  -10   20    3    -12.60      0.00
   -7   20    3    -11.71      0.00
   -4   20    3      0.52      0.00
   -1   20    3     -2.16      0.00
    2   20    3     -7.20      0.00
    5   20    3     -8.69      0.00
    8   20    3     -3.65      0.00
   11   20    3      1.38      0.00
   14   20    3     -1.98      0.00
   17   20    3     -5.45      0.00
   20   20    3     -2.86      0.00
  -39   21    3      0.51      0.00
  -36   21    3     -1.28      0.00
  -33   21    3     -4.61      0.00
  -30   21    3     -7.49      0.00
  -27   21    3     -0.81      0.00
  -24   21    3      4.18      0.00
  -21   21    3      6.15      0.00
  -18   21    3     -6.26      0.00
  -15   21    3     -5.20      0.00
  -12   21    3     -6.77      0.00
   -9   21    3    -13.45      0.00
   -6   21    3     -4.21      0.00
   -3   21    3     -2.36      0.00
    0   21    3     -6.20      0.00
    3   21    3    -11.47      0.00
    6   21    3     -7.53      0.00
    9   21    3     -1.44      0.00
   12   21    3      0.75      0.00
   15   21    3     -4.50      0.00
   18   21    3     -4.49      0.00
   21   21    3     -4.24      0.00
  -41   22    3     -1.56      0.00
  -38   22    3     -2.53      0.00
  -35   22    3     -4.93      0.00
  -32   22    3     -9.35      0.00
  -29   22    3     -6.08      0.00
  -26   22    3      2.84      0.00
  -23   22    3     10.19      0.00
  -20   22    3      1.88      0.00
  -17   22    3     -5.43      0.00
  -14   22    3     -2.86      0.00
  -11   22    3     -7.45      0.00
   -8   22    3     -5.27      0.00
   -5   22    3     -1.20      0.00
   -2   22    3     -4.82      0.00
    1   22    3    -11.22      0.00
    4   22    3    -12.30      0.00
    7   22    3     -3.61      0.00
   10   22    3      0.51      0.00
   13   22    3      1.98      0.00
   16   22    3     -2.25      0.00
   19   22    3     -4.03      0.00
   22   22    3     -2.02      0.00
  -43   23    3     -0.82      0.00
  -40   23    3     -2.66      0.00
  -37   23    3     -8.04      0.00
  -34   23    3     -8.13      0.00
  -31   23    3    -12.14      0.00
  -28   23    3     -0.50      0.00
  -25   23    3      8.82      0.00
  -22   23    3      8.49      0.00
  -19   23    3     -2.74      0.00
  -16   23    3     -2.07      0.00
  -13   23    3     -2.24      0.00
  -10   23    3     -1.52      0.00
   -7   23    3      1.57      0.00
   -4   23    3     -1.31      0.00
   -1   23    3     -7.65      0.00
    2   23    3    -15.03      0.00
    5   23    3     -6.79      0.00
    8   23    3     -0.82      0.00
   11   23    3      3.97      0.00
   14   23    3      6.10      0.00
   17   23    3     -2.07      0.00
   20   23    3     -2.76      0.00
  -45   24    3      2.13      0.00
  -42   24    3     -0.56      0.00
  -39   24    3    -10.38      0.00
  -36   24    3     -8.19      0.00
  -33   24    3    -13.15      0.00
  -30   24    3     -6.54      0.00
  -27   24    3      5.55      0.00
  -24   24    3     10.76      0.00
  -21   24    3      0.07      0.00
  -18   24    3     -0.94      0.00
  -15   24    3     -1.61      0.00
  -12   24    3      2.28      0.00
   -9   24    3      3.81      0.00
   -6   24    3      3.44      0.00
   -3   24    3     -2.20      0.00
    0   24    3    -11.42      0.00
    3   24    3    -11.12      0.00
    6   24    3     -1.19      0.00
    9   24    3     -0.34      0.00
   12   24    3      9.87      0.00
   15   24    3      4.46      0.00
   18   24    3     -4.08      0.00
   21   24    3     -0.46      0.00
  -44   25    3      4.19      0.00
  -41   25    3     -9.74      0.00
  -38   25    3    -10.49      0.00
  -35   25    3     -9.47      0.00
  -32   25    3    -10.45      0.00
  -29   25    3      1.39      0.00
  -26   25    3      9.97      0.00
  -23   25    3      2.82      0.00
  -20   25    3     -1.36      0.00
  -17   25    3     -0.45      0.00
  -14   25    3      1.66      0.00
  -11   25    3      5.52      0.00
   -8   25    3      4.35      0.00
   -5   25    3      2.96      0.00
   -2   25    3     -3.55      0.00
    1   25    3    -10.73      0.00
    4   25    3     -2.57      0.00
    7   25    3     -2.68      0.00
   10   25    3      1.75      0.00
   13   25    3     10.01      0.00
   16   25    3     -4.24      0.00
   19   25    3     -3.24      0.00
  -43   26    3     -3.23      0.00
  -40   26    3    -14.74      0.00
  -37   26    3     -4.30      0.00
  -34   26    3     -9.85      0.00
  -31   26    3     -0.31      0.00
  -28   26    3      6.10      0.00
  -25   26    3      7.23      0.00
  -22   26    3     -3.92      0.00
  -19   26    3      1.84      0.00
  -16   26    3     -0.74      0.00
  -13   26    3      7.17      0.00
  -10   26    3      1.83      0.00
   -7   26    3      3.56      0.00
   -4   26    3      2.47      0.00
   -1   26    3     -3.43      0.00
    2   26    3     -4.05      0.00
    5   26    3     -0.09      0.00
    8   26    3     -7.70      0.00
   11   26    3      3.94      0.00
   14   26    3     -0.70      0.00
   17   26    3     -8.88      0.00
  -45   27    3      3.55      0.00
  -42   27    3    -14.66      0.00
  -39   27    3     -4.03      0.00
  -36   27    3     -3.47      0.00
  -33   27    3     -1.11      0.00
  -30   27    3      4.80      0.00
  -27   27    3      7.33      0.00
  -24   27    3     -1.59      0.00
  -21   27    3     -0.77      0.00
  -18   27    3      0.27      0.00
  -15   27    3      5.92      0.00
  -12   27    3      3.85      0.00
   -9   27    3     -1.94      0.00
   -6   27    3      3.00      0.00
   -3   27    3      3.91      0.00
    0   27    3     -1.69      0.00
    3   27    3      2.55      0.00
    6   27    3     -6.66      0.00
    9   27    3     -8.31      0.00
   12   27    3     -1.19      0.00
   15   27    3    -10.69      0.00
   18   27    3     -6.15      0.00
  -44   28    3     -6.37      0.00
  -41   28    3     -9.57      0.00
  -38   28    3      5.43      0.00
  -35   28    3     -2.24      0.00
  -32   28    3      7.14      0.00
  -29   28    3      3.22      0.00
  -26   28    3      2.98      0.00
  -23   28    3     -4.55      0.00
  -20   28    3      1.38      0.00
  -17   28    3      2.04      0.00
  -14   28    3      9.91      0.00
  -11   28    3     -4.81      0.00
   -8   28    3     -2.09      0.00
   -5   28    3      4.50      0.00
   -2   28    3      3.93      0.00
    1   28    3      1.67      0.00
    4   28    3      1.79      0.00
    7   28    3    -12.06      0.00
   10   28    3     -7.36      0.00
   13   28    3     -9.71      0.00
   16   28    3     -9.93      0.00
  -43   29    3    -10.36      0.00
  -40   29    3      6.34      0.00
  -37   29    3      2.63      0.00
  -34   29    3      4.09      0.00
  -31   29    3      4.30      0.00
  -28   29    3     -0.04      0.00
  -25   29    3     -2.64      0.00
  -22   29    3     -1.75      0.00
  -19   29    3     -0.25      0.00
  -16   29    3      9.87      0.00
  -13   29    3      2.55      0.00
  -10   29    3     -7.91      0.00
   -7   29    3     -0.88      0.00
   -4   29    3      6.61      0.00
   -1   29    3      0.48      0.00
    2   29    3      5.59      0.00
    5   29    3     -4.24      0.00
    8   29    3     -9.84      0.00
   11   29    3    -10.23      0.00
   14   29    3    -10.23      0.00
  -42   30    3     -0.17      0.00
  -39   30    3      9.97      0.00
  -36   30    3     -1.23      0.00
  -33   30    3      6.09      0.00
  -30   30    3     -3.72      0.00
  -27   30    3     -2.78      0.00
  -24   30    3     -3.50      0.00
  -21   30    3     -1.40      0.00
  -18   30    3      3.58      0.00
  -15   30    3     10.67      0.00
  -12   30    3     -5.76      0.00
   -9   30    3     -7.23      0.00
   -6   30    3      2.55      0.00
   -3   30    3      2.68      0.00
    0   30    3      0.60      0.00
    3   30    3      5.20      0.00
    6   30    3     -5.53      0.00
    9   30    3     -7.53      0.00
   12   30    3    -11.06      0.00
  -44   31    3     -2.34      0.00
  -41   31    3      8.24      0.00
  -38   31    3      1.66      0.00
  -35   31    3     -0.02      0.00
  -32   31    3      0.57      0.00
  -29   31    3     -8.41      0.00
  -26   31    3     -2.77      0.00
  -23   31    3     -2.55      0.00
  -20   31    3     -0.32      0.00
  -17   31    3      8.65      0.00
  -14   31    3      3.57      0.00
  -11   31    3     -8.94      0.00
   -8   31    3     -4.90      0.00
   -5   31    3      4.51      0.00
   -2   31    3     -3.41      0.00
    1   31    3      5.57      0.00
    4   31    3      1.43      0.00
    7   31    3     -1.63      0.00
   10   31    3     -9.06      0.00
   13   31    3     -5.80      0.00
  -43   32    3      1.38      0.00
  -40   32    3      5.52      0.00
  -37   32    3     -3.85      0.00
  -34   32    3      2.50      0.00
  -31   32    3     -6.60      0.00
  -28   32    3     -6.97      0.00
  -25   32    3     -1.51      0.00
  -22   32    3     -0.97      0.00
  -19   32    3      3.32      0.00
  -16   32    3      7.82      0.00
  -13   32    3     -2.85      0.00
  -10   32    3     -9.94      0.00
   -7   32    3      1.17      0.00
   -4   32    3      0.33      0.00
   -1   32    3     -0.77      0.00
    2   32    3      6.62      0.00
    5   32    3      1.04      0.00
    8   32    3     -1.19      0.00
   11   32    3     -7.97      0.00
  -42   33    3      1.28      0.00
  -39   33    3      0.86      0.00
  -36   33    3     -1.44      0.00
  -33   33    3      2.51      0.00
  -30   33    3    -10.32      0.00
  -27   33    3     -2.30      0.00
  -24   33    3     -0.94      0.00
  -21   33    3      2.40      0.00
  -18   33    3      4.60      0.00
  -15   33    3      4.87      0.00
  -12   33    3     -8.05      0.00
   -9   33    3     -5.12      0.00
   -6   33    3      4.94      0.00
   -3   33    3     -2.34      0.00
    0   33    3      6.52      0.00
    3   33    3      2.88      0.00
    6   33    3      2.97      0.00
    9   33    3     -3.77      0.00
  -41   34    3      2.32      0.00
  -38   34    3      0.44      0.00
  -35   34    3      4.77      0.00
  -32   34    3     -2.70      0.00
  -29   34    3     -7.93      0.00
  -26   34    3     -0.51      0.00
  -23   34    3      1.33      0.00
  -20   34    3      3.42      0.00
  -17   34    3      5.61      0.00
  -14   34    3      0.60      0.00
  -11   34    3     -8.32      0.00
   -8   34    3      4.28      0.00
   -5   34    3      2.32      0.00
   -2   34    3      3.19      0.00
    1   34    3      7.23      0.00
    4   34    3      0.97      0.00
    7   34    3      2.55      0.00
  -40   35    3      5.98      0.00
  -37   35    3      3.09      0.00
  -34   35    3      5.65      0.00
  -31   35    3     -8.72      0.00
  -28   35    3     -3.31      0.00
  -25   35    3     -1.26      0.00
  -22   35    3      3.66      0.00
  -19   35    3      3.14      0.00
  -16   35    3      7.22      0.00
  -13   35    3     -3.66      0.00
  -10   35    3      1.12      0.00
   -7   35    3      6.52      0.00
   -4   35    3      0.80      0.00
   -1   35    3      8.93      0.00
    2   35    3      2.61      0.00
    5   35    3      1.85      0.00
  -42   36    3      4.43      0.00
  -39   36    3      6.64      0.00
  -36   36    3      4.54      0.00
  -33   36    3     -1.89      0.00
  -30   36    3     -8.38      0.00
  -27   36    3     -2.30      0.00
  -24   36    3     -0.47      0.00
  -21   36    3      3.44      0.00
  -18   36    3      5.95      0.00
  -15   36    3      5.51      0.00
  -12   36    3      0.88      0.00
   -9   36    3      9.01      0.00
   -6   36    3      0.27      0.00
   -3   36    3      4.07      0.00
    0   36    3      7.45      0.00
    3   36    3     -0.11      0.00
    6   36    3      2.93      0.00
  -41   37    3      8.39      0.00
  -38   37    3      3.15      0.00
  -35   37    3      0.58      0.00
  -32   37    3     -7.74      0.00
  -29   37    3     -4.07      0.00
  -26   37    3     -3.51      0.00
  -23   37    3      1.62      0.00
  -20   37    3      3.46      0.00
  -17   37    3      8.12      0.00
  -14   37    3      5.79      0.00
  -11   37    3     10.77      0.00
   -8   37    3      3.97      0.00
   -5   37    3     -3.74      0.00
   -2   37    3      6.01      0.00
    1   37    3      2.75      0.00
    4   37    3      0.38      0.00
  -40   38    3      5.52      0.00
  -37   38    3     -2.22      0.00
  -34   38    3     -3.77      0.00
  -31   38    3     -5.32      0.00
  -28   38    3     -1.71      0.00
  -25   38    3     -2.72      0.00
  -22   38    3      3.45      0.00
  -19   38    3      3.27      0.00
  -16   38    3      8.90      0.00
  -13   38    3     12.04      0.00
  -10   38    3     11.20      0.00
   -7   38    3     -5.47      0.00
   -4   38    3     -2.29      0.00
   -1   38    3      3.72      0.00
    2   38    3      0.37      0.00
  -39   39    3     -0.68      0.00
  -36   39    3     -4.42      0.00
  -33   39    3     -1.83      0.00
  -30   39    3      0.08      0.00
  -27   39    3     -1.70      0.00
  -24   39    3      1.31      0.00
  -21   39    3      1.66      0.00
  -18   39    3      2.48      0.00
  -15   39    3     12.27      0.00
  -12   39    3     14.64      0.00
   -9   39    3      2.80      0.00
   -6   39    3     -7.41      0.00
   -3   39    3     -0.84      0.00
    0   39    3      1.08      0.00
  -38   40    3     -5.01      0.00
  -35   40    3      1.04      0.00
  -32   40    3      2.52      0.00
  -29   40    3      2.81      0.00
  -26   40    3     -0.65      0.00
  -23   40    3      4.09      0.00
  -20   40    3     -4.87      0.00
  -17   40    3      5.86      0.00
  -14   40    3     12.92      0.00
  -11   40    3     10.13      0.00
   -8   40    3     -1.31      0.00
   -5   40    3     -4.09      0.00
   -2   40    3     -1.25      0.00
  -37   41    3     -1.17      0.00
  -34   41    3      7.14      0.00
  -31   41    3      4.62      0.00
  -28   41    3      2.08      0.00
  -25   41    3      3.47      0.00
  -22   41    3     -1.76      0.00
  -19   41    3     -6.52      0.00
  -16   41    3      8.87      0.00
  -13   41    3      7.63      0.00
  -10   41    3      8.09      0.00
   -7   41    3      0.95      0.00
   -4   41    3     -2.23      0.00
  -36   42    3      7.40      0.00
  -33   42    3      6.22      0.00
  -30   42    3      4.57      0.00
  -27   42    3      1.63      0.00
  -24   42    3      4.70      0.00
  -21   42    3    -10.75      0.00
  -18   42    3      0.22      0.00
  -15   42    3      3.16      0.00
  -12   42    3      6.26      0.00
   -9   42    3     10.49      0.00
   -6   42    3      2.29      0.00
  -32   43    3      3.47      0.00
  -29   43    3      2.36      0.00
  -26   43    3      4.37      0.00
  -23   43    3     -2.38      0.00
  -20   43    3     -8.91      0.00
  -17   43    3      2.13      0.00
  -14   43    3     -2.57      0.00
  -11   43    3     11.49      0.00
  -31   44    3      2.65      0.00
  -28   44    3      1.20      0.00
  -25   44    3      4.78      0.00
  -22   44    3     -8.03      0.00
  -19   44    3     -0.54      0.00
  -16   44    3     -3.96      0.00
  -13   44    3      1.62      0.00
  -27   45    3      3.31      0.00
  -24   45    3      0.00      0.00
  -21   45    3     -3.56      0.00
  -18   45    3      0.48      0.00
   -1    1    4     -1.29      0.00
   -3    2    4      7.26      0.00
    0    2    4     -2.93      0.00
   -5    3    4     15.34      0.00
   -2    3    4      1.73      0.00
    1    3    4      1.16      0.00
   -7    4    4     10.15      0.00
   -4    4    4     16.11      0.00
   -1    4    4     -7.00      0.00
    2    4    4      5.56      0.00
   -9    5    4      0.50      0.00
   -6    5    4     16.94      0.00
   -3    5    4      3.40      0.00
    0    5    4     -5.82      0.00
    3    5    4      0.75      0.00
  -11    6    4     -2.76      0.00
   -8    6    4      5.98      0.00
   -5    6    4     12.37      0.00
   -2    6    4     -7.41      0.00
    1    6    4     -3.02      0.00
    4    6    4     -5.76      0.00
  -13    7    4     -5.60      0.00
  -10    7    4      2.52      0.00
   -7    7    4      5.30      0.00
   -4    7    4      0.69      0.00
   -1    7    4     -9.67      0.00
    2    7    4     -5.51      0.00
    5    7    4     -6.44      0.00
  -15    8    4     -9.50      0.00
  -12    8    4      1.54      0.00
   -9    8    4      0.95      0.00
   -6    8    4     -0.35      0.00
   -3    8    4     -8.63      0.00
    0    8    4     -8.86      0.00
    3    8    4     -5.88      0.00
    6    8    4     -4.44      0.00
  -17    9    4     -7.89      0.00
  -14    9    4     -7.10      0.00
  -11    9    4      6.03      0.00
   -8    9    4     -5.85      0.00
   -5    9    4     -5.91      0.00
   -2    9    4    -12.22      0.00
    1    9    4     -3.84      0.00
    4    9    4     -1.40      0.00
    7    9    4     -2.88      0.00
  -19   10    4     -2.62      0.00
  -16   10    4    -11.63      0.00
  -13   10    4      2.63      0.00
  -10   10    4      0.35      0.00
   -7   10    4     -9.12      0.00
   -4   10    4    -10.36      0.00
   -1   10    4     -4.75      0.00
    2   10    4      4.64      0.00
    5   10    4      2.72      0.00
    8   10    4     -2.89      0.00
  -21   11    4     -0.13      0.00
  -18   11    4     -5.16      0.00
  -15   11    4     -6.69      0.00
  -12   11    4      6.14      0.00
   -9   11    4     -6.81      0.00
   -6   11    4     -9.59      0.00
   -3   11    4     -6.55      0.00
    0   11    4     11.13      0.00
    3   11    4      9.03      0.00
    6   11    4      2.34      0.00
    9   11    4     -3.61      0.00
  -23   12    4     -2.84      0.00
  -20   12    4      1.41      0.00
  -17   12    4     -6.04      0.00
  -14   12    4      0.15      0.00
  -11   12    4      1.38      0.00
   -8   12    4     -9.33      0.00
   -5   12    4     -8.24      0.00
   -2   12    4     10.41      0.00
    1   12    4     18.64      0.00
    4   12    4      7.80      0.00
    7   12    4     -1.56      0.00
   10   12    4     -2.94      0.00
  -25   13    4     -6.02      0.00
  -22   13    4     -0.04      0.00
  -19   13    4     -0.49      0.00
  -16   13    4     -3.58      0.00
  -13   13    4      0.52      0.00
  -10   13    4     -3.97      0.00
   -7   13    4    -10.71      0.00
   -4   13    4      2.45      0.00
   -1   13    4     22.98      0.00
    2   13    4     13.26      0.00
    5   13    4      4.43      0.00
    8   13    4     -2.95      0.00
   11   13    4     -1.58      0.00
  -27   14    4     -1.75      0.00
  -24   14    4     -6.50      0.00
  -21   14    4     -0.60      0.00
  -18   14    4     -0.61      0.00
  -15   14    4     -4.47      0.00
  -12   14    4     -2.07      0.00
   -9   14    4     -9.32      0.00
   -6   14    4     -7.40      0.00
   -3   14    4     15.18      0.00
    0   14    4     16.36      0.00
    3   14    4      7.58      0.00
    6   14    4      1.54      0.00
    9   14    4      0.64      0.00
   12   14    4      1.00      0.00
  -29   15    4      4.91      0.00
  -26   15    4     -7.95      0.00
  -23   15    4     -4.51      0.00
  -20   15    4     -1.33      0.00
  -17   15    4     -2.08      0.00
  -14   15    4     -7.10      0.00
  -11   15    4     -5.72      0.00
   -8   15    4    -12.35      0.00
   -5   15    4      1.61      0.00
   -2   15    4     11.56      0.00
    1   15    4      5.20      0.00
    4   15    4      6.23      0.00
    7   15    4      1.64      0.00
   10   15    4      4.80      0.00
   13   15    4      4.09      0.00
  -31   16    4      1.70      0.00
  -28   16    4     -0.54      0.00
  -25   16    4     -6.45      0.00
  -22   16    4     -4.40      0.00
  -19   16    4      0.37      0.00
  -16   16    4     -7.16      0.00
  -13   16    4     -7.10      0.00
  -10   16    4    -10.29      0.00
   -7   16    4     -7.43      0.00
   -4   16    4      2.26      0.00
   -1   16    4     -1.85      0.00
    2   16    4      4.25      0.00
    5   16    4      4.18      0.00
    8   16    4      4.45      0.00
   11   16    4      5.49      0.00
   14   16    4      1.31      0.00
  -33   17    4     -7.17      0.00
  -30   17    4      3.98      0.00
  -27   17    4     -2.84      0.00
  -24   17    4     -3.55      0.00
  -21   17    4     -1.75      0.00
  -18   17    4     -1.72      0.00
  -15   17    4     -8.87      0.00
  -12   17    4     -7.57      0.00
   -9   17    4     -8.60      0.00
   -6   17    4     -2.70      0.00
   -3   17    4     -8.14      0.00
    0   17    4     -4.60      0.00
    3   17    4      5.55      0.00
    6   17    4      1.39      0.00
    9   17    4      6.34      0.00
   12   17    4      1.10      0.00
   15   17    4     -5.65      0.00
  -35   18    4     -9.92      0.00
  -32   18    4     -1.57      0.00
  -29   18    4      2.32      0.00
  -26   18    4      0.33      0.00
  -23   18    4     -1.51      0.00
  -20   18    4      0.14      0.00
  -17   18    4     -5.49      0.00
  -14   18    4     -6.99      0.00
  -11   18    4     -6.70      0.00
   -8   18    4     -1.72      0.00
   -5   18    4     -7.40      0.00
   -2   18    4    -12.54      0.00
    1   18    4      1.15      0.00
    4   18    4      0.88      0.00
    7   18    4      1.53      0.00
   10   18    4      4.31      0.00
   13   18    4     -4.61      0.00
   16   18    4     -6.52      0.00
  -37   19    4     -6.43      0.00
  -34   19    4     -7.66      0.00
  -31   19    4      1.44      0.00
  -28   19    4      4.25      0.00
  -25   19    4      2.06      0.00
  -22   19    4     -0.11      0.00
  -19   19    4     -2.69      0.00
  -16   19    4     -5.32      0.00
  -13   19    4     -5.82      0.00
  -10   19    4     -0.74      0.00
   -7   19    4     -1.14      0.00
   -4   19    4    -12.38      0.00
   -1   19    4     -6.30      0.00
    2   19    4      1.27      0.00
    5   19    4     -3.81      0.00
    8   19    4      3.85      0.00
   11   19    4      0.18      0.00
   14   19    4     -3.52      0.00
   17   19    4     -1.78      0.00
  -39   20    4     -1.01      0.00
  -36   20    4     -7.83      0.00
  -33   20    4     -2.30      0.00
  -30   20    4      4.86      0.00
  -27   20    4      5.54      0.00
  -24   20    4      1.32      0.00
  -21   20    4     -3.09      0.00
  -18   20    4     -4.31      0.00
  -15   20    4     -4.70      0.00
  -12   20    4     -2.89      0.00
   -9   20    4      2.68      0.00
   -6   20    4     -6.07      0.00
   -3   20    4     -9.52      0.00
    0   20    4     -1.82      0.00
    3   20    4     -3.88      0.00
    6   20    4     -2.53      0.00
    9   20    4      5.04      0.00
   12   20    4      0.10      0.00
   15   20    4      2.54      0.00
   18   20    4      1.48      0.00
  -41   21    4      2.91      0.00
  -38   21    4     -4.64      0.00
  -35   21    4     -2.38      0.00
  -32   21    4      2.84      0.00
  -29   21    4      7.62      0.00
  -26   21    4      3.48      0.00
  -23   21    4     -3.12      0.00
  -20   21    4     -6.18      0.00
  -17   21    4     -3.99      0.00
  -14   21    4     -4.77      0.00
  -11   21    4      0.27      0.00
   -8   21    4     -1.13      0.00
   -5   21    4     -7.59      0.00
   -2   21    4     -5.93      0.00
    1   21    4     -3.27      0.00
    4   21    4     -6.29      0.00
    7   21    4      1.80      0.00
   10   21    4      5.54      0.00
   13   21    4      3.18      0.00
   16   21    4      4.02      0.00
   19   21    4      2.60      0.00
  -43   22    4      1.30      0.00
  -40   22    4     -0.49      0.00
  -37   22    4     -0.53      0.00
  -34   22    4      2.92      0.00
  -31   22    4      8.03      0.00
  -28   22    4      6.14      0.00
  -25   22    4     -1.34      0.00
  -22   22    4     -8.08      0.00
  -19   22    4     -5.28      0.00
  -16   22    4     -5.03      0.00
  -13   22    4     -3.47      0.00
  -10   22    4     -1.54      0.00
   -7   22    4     -5.07      0.00
   -4   22    4     -7.26      0.00
   -1   22    4     -6.06      0.00
    2   22    4     -5.43      0.00
    5   22    4     -5.15      0.00
    8   22    4      5.34      0.00
   11   22    4      5.03      0.00
   14   22    4      0.93      0.00
   17   22    4      1.24      0.00
   20   22    4      1.39      0.00
  -42   23    4      0.16      0.00
  -39   23    4      1.38      0.00
  -36   23    4      4.38      0.00
  -33   23    4      8.57      0.00
  -30   23    4      8.45      0.00
  -27   23    4      2.50      0.00
  -24   23    4     -7.98      0.00
  -21   23    4     -6.58      0.00
  -18   23    4     -5.54      0.00
  -15   23    4     -4.44      0.00
  -12   23    4     -4.00      0.00
   -9   23    4     -4.32      0.00
   -6   23    4     -6.44      0.00
   -3   23    4     -8.58      0.00
    0   23    4     -6.31      0.00
    3   23    4     -7.26      0.00
    6   23    4     -2.81      0.00
    9   23    4      6.76      0.00
   12   23    4     -1.96      0.00
   15   23    4     -5.11      0.00
   18   23    4     -0.85      0.00
   21   23    4     -2.15      0.00
  -44   24    4     -4.04      0.00
  -41   24    4      1.66      0.00
  -38   24    4      5.53      0.00
  -35   24    4      8.37      0.00
  -32   24    4     10.40      0.00
  -29   24    4      5.68      0.00
  -26   24    4     -4.07      0.00
  -23   24    4     -8.28      0.00
  -20   24    4     -4.20      0.00
  -17   24    4     -5.38      0.00
  -14   24    4     -3.25      0.00
  -11   24    4     -4.93      0.00
   -8   24    4     -4.03      0.00
   -5   24    4     -7.74      0.00
   -2   24    4     -8.85      0.00
    1   24    4     -6.71      0.00
    4   24    4     -9.64      0.00
    7   24    4      1.42      0.00
   10   24    4      1.66      0.00
   13   24    4    -12.75      0.00
   16   24    4     -5.78      0.00
   19   24    4     -2.72      0.00
  -43   25    4     -3.45      0.00
  -40   25    4      7.66      0.00
  -37   25    4      5.25      0.00
  -34   25    4     11.58      0.00
  -31   25    4      5.67      0.00
  -28   25    4      1.78      0.00
  -25   25    4     -9.85      0.00
  -22   25    4     -2.33      0.00
  -19   25    4     -5.69      0.00
  -16   25    4     -1.18      0.00
  -13   25    4     -4.24      0.00
  -10   25    4     -1.30      0.00
   -7   25    4     -3.40      0.00
   -4   25    4     -7.84      0.00
   -1   25    4     -7.72      0.00
    2   25    4     -9.79      0.00
    5   25    4     -8.20      0.00
    8   25    4      4.58      0.00
   11   25    4    -10.31      0.00
   14   25    4    -14.45      0.00
   17   25    4     -2.28      0.00
  -42   26    4      5.85      0.00
  -39   26    4      4.66      0.00
  -36   26    4      6.24      0.00
  -33   26    4      6.68      0.00
  -30   26    4      1.45      0.00
  -27   26    4     -6.08      0.00
  -24   26    4     -6.53      0.00
  -21   26    4     -1.78      0.00
  -18   26    4     -2.40      0.00
  -15   26    4     -0.01      0.00
  -12   26    4     -1.61      0.00
   -9   26    4      3.02      0.00
   -6   26    4     -2.48      0.00
   -3   26    4     -7.05      0.00
    0   26    4     -7.45      0.00
    3   26    4    -12.33      0.00
    6   26    4     -0.38      0.00
    9   26    4      0.04      0.00
   12   26    4    -16.61      0.00
   15   26    4     -5.95      0.00
   18   26    4     -0.22      0.00
  -44   27    4     -2.00      0.00
  -41   27    4      8.25      0.00
  -38   27    4     -3.84      0.00
  -35   27    4      6.73      0.00
  -32   27    4     -2.80      0.00
  -29   27    4     -1.80      0.00
  -26   27    4    -11.32      0.00
  -23   27    4     -0.90      0.00
  -20   27    4     -3.12      0.00
  -17   27    4      3.65      0.00
  -14   27    4     -2.49      0.00
  -11   27    4      5.25      0.00
   -8   27    4      4.64      0.00
   -5   27    4     -1.66      0.00
   -2   27    4     -5.96      0.00
    1   27    4     -8.12      0.00
    4   27    4     -7.91      0.00
    7   27    4      5.48      0.00
   10   27    4     -7.53      0.00
   13   27    4    -10.09      0.00
   16   27    4      1.28      0.00
  -43   28    4      6.88      0.00
  -40   28    4     -6.46      0.00
  -37   28    4     -3.49      0.00
  -34   28    4     -0.77      0.00
  -31   28    4     -5.82      0.00
  -28   28    4     -7.51      0.00
  -25   28    4     -8.06      0.00
  -22   28    4     -1.09      0.00
  -19   28    4      2.65      0.00
  -16   28    4      1.09      0.00
  -13   28    4     -0.30      0.00
  -10   28    4      8.93      0.00
   -7   28    4      5.48      0.00
   -4   28    4     -2.97      0.00
   -1   28    4     -2.30      0.00
    2   28    4     -7.72      0.00
    5   28    4      1.70      0.00
    8   28    4      2.86      0.00
   11   28    4     -6.73      0.00
   14   28    4     -1.33      0.00
  -42   29    4     -1.53      0.00
  -39   29    4    -17.30      0.00
  -36   29    4      0.52      0.00
  -33   29    4     -8.67      0.00
  -30   29    4     -4.08      0.00
  -27   29    4    -10.50      0.00
  -24   29    4     -3.66      0.00
  -21   29    4      0.74      0.00
  -18   29    4      5.36      0.00
  -15   29    4     -5.18      0.00
  -12   29    4      4.63      0.00
   -9   29    4      9.79      0.00
   -6   29    4      3.27      0.00
   -3   29    4     -0.84      0.00
    0   29    4      0.92      0.00
    3   29    4     -3.51      0.00
    6   29    4      6.32      0.00
    9   29    4     -0.05      0.00
   12   29    4     -0.59      0.00
   15   29    4      1.44      0.00
  -41   30    4    -19.24      0.00
  -38   30    4     -9.99      0.00
  -35   30    4     -1.75      0.00
  -32   30    4     -7.76      0.00
  -29   30    4     -3.51      0.00
  -26   30    4     -8.51      0.00
  -23   30    4     -0.70      0.00
  -20   30    4      5.35      0.00
  -17   30    4     -2.33      0.00
  -14   30    4     -5.47      0.00
  -11   30    4      7.74      0.00
   -8   30    4      9.51      0.00
   -5   30    4     -0.23      0.00
   -2   30    4      6.51      0.00
    1   30    4     -0.54      0.00
    4   30    4      2.82      0.00
    7   30    4      4.30      0.00
   10   30    4      3.22      0.00
   13   30    4      0.97      0.00
  -43   31    4    -11.66      0.00
  -40   31    4    -20.94      0.00
  -37   31    4      1.23      0.00
  -34   31    4     -6.19      0.00
  -31   31    4     -1.75      0.00
  -28   31    4     -4.20      0.00
  -25   31    4     -4.34      0.00
  -22   31    4      3.82      0.00
  -19   31    4      2.54      0.00
  -16   31    4     -9.85      0.00
  -13   31    4     -1.27      0.00
  -10   31    4     11.07      0.00
   -7   31    4      4.82      0.00
   -4   31    4      3.23      0.00
   -1   31    4      7.56      0.00
    2   31    4     -1.91      0.00
    5   31    4      5.79      0.00
    8   31    4      4.48      0.00
   11   31    4      5.42      0.00
  -42   32    4    -18.88      0.00
  -39   32    4     -7.06      0.00
  -36   32    4      2.41      0.00
  -33   32    4     -6.41      0.00
  -30   32    4      2.59      0.00
  -27   32    4     -4.36      0.00
  -24   32    4      2.07      0.00
  -21   32    4      4.93      0.00
  -18   32    4     -5.36      0.00
  -15   32    4    -10.01      0.00
  -12   32    4      5.79      0.00
   -9   32    4     11.21      0.00
   -6   32    4      0.36      0.00
   -3   32    4      8.34      0.00
    0   32    4     -1.08      0.00
    3   32    4      1.42      0.00
    6   32    4      6.00      0.00
    9   32    4      7.63      0.00
  -41   33    4    -12.58      0.00
  -38   33    4      3.16      0.00
  -35   33    4     -4.21      0.00
  -32   33    4     -1.55      0.00
  -29   33    4      2.51      0.00
  -26   33    4     -0.41      0.00
  -23   33    4      7.09      0.00
  -20   33    4      1.01      0.00
  -17   33    4     -9.67      0.00
  -14   33    4     -3.62      0.00
  -11   33    4     12.38      0.00
   -8   33    4      4.44      0.00
   -5   33    4      1.73      0.00
   -2   33    4      2.30      0.00
    1   33    4     -6.61      0.00
    4   33    4      6.13      0.00
    7   33    4      7.08      0.00
  -40   34    4     -3.75      0.00
  -37   34    4      1.17      0.00
  -34   34    4     -8.10      0.00
  -31   34    4      4.54      0.00
  -28   34    4      1.16      0.00
  -25   34    4      7.20      0.00
  -22   34    4      6.84      0.00
  -19   34    4     -2.22      0.00
  -16   34    4     -8.47      0.00
  -13   34    4      6.25      0.00
  -10   34    4      9.70      0.00
   -7   34    4     -1.69      0.00
   -4   34    4      1.22      0.00
   -1   34    4     -9.68      0.00
    2   34    4     -2.22      0.00
    5   34    4      8.33      0.00
    8   34    4      6.91      0.00
  -39   35    4     -1.21      0.00
  -36   35    4     -5.94      0.00
  -33   35    4     -2.36      0.00
  -30   35    4      6.11      0.00
  -27   35    4      4.27      0.00
  -24   35    4     11.44      0.00
  -21   35    4      5.21      0.00
  -18   35    4     -3.63      0.00
  -15   35    4     -1.88      0.00
  -12   35    4      9.60      0.00
   -9   35    4     -0.18      0.00
   -6   35    4     -2.38      0.00
   -3   35    4     -6.69      0.00
    0   35    4    -12.52      0.00
    3   35    4      5.04      0.00
    6   35    4      6.86      0.00
  -41   36    4     -5.66      0.00
  -38   36    4     -3.13      0.00
  -35   36    4     -5.58      0.00
  -32   36    4      6.42      0.00
  -29   36    4      4.20      0.00
  -26   36    4      9.71      0.00
  -23   36    4     10.54      0.00
  -20   36    4      4.34      0.00
  -17   36    4     -2.87      0.00
  -14   36    4      4.23      0.00
  -11   36    4      1.49      0.00
   -8   36    4     -5.00      0.00
   -5   36    4     -2.94      0.00
   -2   36    4    -12.89      0.00
    1   36    4     -4.97      0.00
    4   36    4      7.28      0.00
  -40   37    4     -5.43      0.00
  -37   37    4     -2.37      0.00
  -34   37    4      3.77      0.00
  -31   37    4      7.66      0.00
  -28   37    4      3.83      0.00
  -25   37    4     11.23      0.00
  -22   37    4      8.13      0.00
  -19   37    4      3.29      0.00
  -16   37    4      0.23      0.00
  -13   37    4      1.37      0.00
  -10   37    4     -6.47      0.00
   -7   37    4     -2.35      0.00
   -4   37    4     -4.94      0.00
   -1   37    4     -9.67      0.00
    2   37    4      2.72      0.00
  -39   38    4     -2.07      0.00
  -36   38    4      4.75      0.00
  -33   38    4      9.58      0.00
  -30   38    4      2.50      0.00
  -27   38    4      5.00      0.00
  -24   38    4      8.00      0.00
  -21   38    4      6.31      0.00
  -18   38    4      3.29      0.00
  -15   38    4      0.04      0.00
  -12   38    4     -5.04      0.00
   -9   38    4     -4.97      0.00
   -6   38    4      1.20      0.00
   -3   38    4     -3.82      0.00
    0   38    4     -1.87      0.00
  -38   39    4      5.06      0.00
  -35   39    4     10.31      0.00
  -32   39    4      5.41      0.00
  -29   39    4     -1.42      0.00
  -26   39    4      4.66      0.00
  -23   39    4      3.29      0.00
  -20   39    4      6.99      0.00
  -17   39    4      1.47      0.00
  -14   39    4     -2.54      0.00
  -11   39    4     -4.56      0.00
   -8   39    4      0.42      0.00
   -5   39    4      3.31      0.00
   -2   39    4      0.57      0.00
  -37   40    4     10.49      0.00
  -34   40    4      6.95      0.00
  -31   40    4     -1.55      0.00
  -28   40    4     -0.90      0.00
  -25   40    4      0.86      0.00
  -22   40    4      2.72      0.00
  -19   40    4      6.35      0.00
  -16   40    4     -2.45      0.00
  -13   40    4      0.74      0.00
  -10   40    4     -0.69      0.00
   -7   40    4      3.19      0.00
   -4   40    4      5.08      0.00
  -36   41    4      7.01      0.00
  -33   41    4      0.43      0.00
  -30   41    4     -3.66      0.00
  -27   41    4      0.66      0.00
  -24   41    4     -3.24      0.00
  -21   41    4      6.08      0.00
  -18   41    4     -1.17      0.00
  -15   41    4      1.20      0.00
  -12   41    4      5.80      0.00
   -9   41    4     -0.55      0.00
   -6   41    4      4.01      0.00
  -32   42    4     -2.20      0.00
  -29   42    4     -0.25      0.00
  -26   42    4     -1.67      0.00
  -23   42    4     -1.46      0.00
  -20   42    4      2.18      0.00
  -17   42    4     -5.63      0.00
  -14   42    4     11.27      0.00
  -11   42    4      2.81      0.00
   -8   42    4     -1.60      0.00
  -31   43    4     -0.82      0.00
  -28   43    4      2.70      0.00
  -25   43    4     -4.81      0.00
  -22   43    4      0.93      0.00
  -19   43    4     -8.98      0.00
  -16   43    4      3.29      0.00
  -13   43    4     12.04      0.00
  -27   44    4      0.19      0.00
  -24   44    4     -3.65      0.00
  -21   44    4     -6.06      0.00
  -18   44    4    -10.06      0.00
  -15   44    4     12.19      0.00
    0    1    5     20.67      0.00
   -2    2    5     12.33      0.00
    1    2    5     13.01      0.00
   -4    3    5     -1.72      0.00
   -1    3    5     12.43      0.00
    2    3    5      4.48      0.00
   -6    4    5     -5.42      0.00
   -3    4    5     -3.57      0.00
    0    4    5     10.69      0.00
    3    4    5      1.57      0.00
   -8    5    5     -1.10      0.00
   -5    5    5    -12.60      0.00
   -2    5    5      1.33      0.00
    1    5    5      6.48      0.00
    4    5    5      2.30      0.00
  -10    6    5      1.42      0.00
   -7    6    5     -5.99      0.00
   -4    6    5    -11.10      0.00
   -1    6    5      4.89      0.00
    2    6    5      3.86      0.00
    5    6    5      3.77      0.00
  -12    7    5      4.84      0.00
   -9    7    5      0.43      0.00
   -6    7    5     -8.30      0.00
   -3    7    5     -3.71      0.00
    0    7    5      4.65      0.00
    3    7    5      3.42      0.00
    6    7    5      6.60      0.00
  -14    8    5     10.30      0.00
  -11    8    5      0.90      0.00
   -8    8    5      1.16      0.00
   -5    8    5     -5.71      0.00
   -2    8    5      1.95      0.00
    1    8    5      3.02      0.00
    4    8    5      3.25      0.00
    7    8    5      7.58      0.00
  -16    9    5      8.57      0.00
  -13    9    5      4.55      0.00
  -10    9    5      0.81      0.00
   -7    9    5      2.07      0.00
   -4    9    5     -0.52      0.00
   -1    9    5      2.23      0.00
    2    9    5      0.54      0.00
    5    9    5      2.79      0.00
    8    9    5      3.14      0.00
  -18   10    5     -1.39      0.00
  -15   10    5      7.81      0.00
  -12   10    5     -2.73      0.00
   -9   10    5      3.89      0.00
   -6   10    5      3.30      0.00
   -3   10    5      2.06      0.00
    0   10    5     -2.49      0.00
    3   10    5     -1.49      0.00
    6   10    5      2.33      0.00
    9   10    5     -3.66      0.00
  -20   11    5     -8.60      0.00
  -17   11    5      2.20      0.00
  -14   11    5     -0.65      0.00
  -11   11    5     -3.70      0.00
   -8   11    5      6.56      0.00
   -5   11    5      4.94      0.00
   -2   11    5     -2.59      0.00
    1   11    5     -6.48      0.00
    4   11    5     -0.83      0.00
    7   11    5      1.60      0.00
   10   11    5     -6.61      0.00
  -22   12    5     -5.52      0.00
  -19   12    5     -5.52      0.00
  -16   12    5      0.04      0.00
  -13   12    5     -7.18      0.00
  -10   12    5      0.41      0.00
   -7   12    5      8.96      0.00
   -4   12    5      2.08      0.00
   -1   12    5     -9.17      0.00
    2   12    5     -4.38      0.00
    5   12    5      2.08      0.00
    8   12    5     -0.81      0.00
   11   12    5     -2.45      0.00
  -24   13    5      3.51      0.00
  -21   13    5     -5.54      0.00
  -18   13    5     -2.64      0.00
  -15   13    5     -4.54      0.00
  -12   13    5     -6.99      0.00
   -9   13    5      6.56      0.00
   -6   13    5      8.62      0.00
   -3   13    5     -5.16      0.00
    0   13    5     -6.95      0.00
    3   13    5      0.81      0.00
    6   13    5      3.38      0.00
    9   13    5     -3.53      0.00
   12   13    5      3.73      0.00
  -26   14    5      6.62      0.00
  -23   14    5      0.65      0.00
  -20   14    5     -1.77      0.00
  -17   14    5     -2.66      0.00
  -14   14    5     -6.33      0.00
  -11   14    5     -1.47      0.00
   -8   14    5     10.67      0.00
   -5   14    5      2.61      0.00
   -2   14    5     -5.18      0.00
    1   14    5      1.55      0.00
    4   14    5      3.03      0.00
    7   14    5      0.49      0.00
   10   14    5     -2.84      0.00
   13   14    5      3.68      0.00
  -28   15    5      0.44      0.00
  -25   15    5      4.60      0.00
  -22   15    5      1.99      0.00
  -19   15    5     -0.23      0.00
  -16   15    5     -2.40      0.00
  -13   15    5     -5.27      0.00
  -10   15    5      5.34      0.00
   -7   15    5      7.19      0.00
   -4   15    5     -0.56      0.00
   -1   15    5      4.87      0.00
    2   15    5      4.15      0.00
    5   15    5      1.57      0.00
    8   15    5     -3.29      0.00
   11   15    5      0.11      0.00
   14   15    5      0.18      0.00
  -30   16    5     -4.58      0.00
  -27   16    5      1.37      0.00
  -24   16    5      2.57      0.00
  -21   16    5      3.85      0.00
  -18   16    5      0.05      0.00
  -15   16    5     -2.75      0.00
  -12   16    5     -1.69      0.00
   -9   16    5      5.44      0.00
   -6   16    5      1.11      0.00
   -3   16    5      7.06      0.00
    0   16    5     10.17      0.00
    3   16    5     -0.09      0.00
    6   16    5     -0.33      0.00
    9   16    5     -3.65      0.00
   12   16    5      2.92      0.00
   15   16    5      0.83      0.00
  -32   17    5     -2.58      0.00
  -29   17    5     -3.71      0.00
  -26   17    5     -1.36      0.00
  -23   17    5      4.50      0.00
  -20   17    5      2.61      0.00
  -17   17    5      0.41      0.00
  -14   17    5     -4.12      0.00
  -11   17    5      0.06      0.00
   -8   17    5     -1.54      0.00
   -5   17    5      3.64      0.00
   -2   17    5     14.88      0.00
    1   17    5      3.32      0.00
    4   17    5     -1.93      0.00
    7   17    5     -1.05      0.00
   10   17    5     -0.16      0.00
   13   17    5      6.39      0.00
   16   17    5      2.90      0.00
  -34   18    5      1.27      0.00
  -31   18    5     -3.98      0.00
  -28   18    5     -5.06      0.00
  -25   18    5     -0.23      0.00
  -22   18    5      4.74      0.00
  -19   18    5      2.13      0.00
  -16   18    5     -2.06      0.00
  -13   18    5     -4.51      0.00
  -10   18    5     -4.70      0.00
   -7   18    5     -3.86      0.00
   -4   18    5     11.12      0.00
   -1   18    5     10.40      0.00
    2   18    5     -4.08      0.00
    5   18    5      0.91      0.00
    8   18    5     -0.90      0.00
   11   18    5      5.42      0.00
   14   18    5      7.23      0.00
   17   18    5      1.49      0.00
  -36   19    5      3.23      0.00
  -33   19    5     -1.48      0.00
  -30   19    5     -4.08      0.00
  -27   19    5     -5.74      0.00
  -24   19    5      3.83      0.00
  -21   19    5      3.70      0.00
  -18   19    5      1.43      0.00
  -15   19    5     -5.32      0.00
  -12   19    5     -6.25      0.00
   -9   19    5     -8.71      0.00
   -6   19    5      1.39      0.00
   -3   19    5     11.16      0.00
    0   19    5      0.02      0.00
    3   19    5     -2.73      0.00
    6   19    5      2.50      0.00
    9   19    5      0.80      0.00
   12   19    5      7.96      0.00
   15   19    5      1.62      0.00
   18   19    5     -1.59      0.00
  -38   20    5      2.10      0.00
  -35   20    5      1.00      0.00
  -32   20    5     -1.42      0.00
  -29   20    5     -6.36      0.00
  -26   20    5     -0.39      0.00
  -23   20    5      5.40      0.00
  -20   20    5      4.12      0.00
  -17   20    5     -1.69      0.00
  -14   20    5     -6.47      0.00
  -11   20    5     -8.10      0.00
   -8   20    5     -5.28      0.00
   -5   20    5      4.04      0.00
   -2   20    5      4.59      0.00
    1   20    5     -4.01      0.00
    4   20    5      1.89      0.00
    7   20    5      1.18      0.00
   10   20    5      2.72      0.00
   13   20    5      3.02      0.00
   16   20    5     -5.38      0.00
   19   20    5     -4.11      0.00
  -40   21    5     -2.06      0.00
  -37   21    5      3.28      0.00
  -34   21    5     -0.82      0.00
  -31   21    5     -3.23      0.00
  -28   21    5     -4.19      0.00
  -25   21    5      4.81      0.00
  -22   21    5      6.02      0.00
  -19   21    5      3.01      0.00
  -16   21    5     -3.73      0.00
  -13   21    5     -5.74      0.00
  -10   21    5     -4.50      0.00
   -7   21    5     -1.96      0.00
   -4   21    5      2.17      0.00
   -1   21    5      0.38      0.00
    2   21    5     -1.56      0.00
    5   21    5      3.33      0.00
    8   21    5      0.11      0.00
   11   21    5      1.08      0.00
   14   21    5     -3.89      0.00
   17   21    5     -7.73      0.00
   20   21    5     -4.29      0.00
  -42   22    5     -3.89      0.00
  -39   22    5      2.24      0.00
  -36   22    5      0.37      0.00
  -33   22    5     -2.36      0.00
  -30   22    5     -4.26      0.00
  -27   22    5      0.72      0.00
  -24   22    5      6.84      0.00
  -21   22    5      5.18      0.00
  -18   22    5      1.39      0.00
  -15   22    5     -3.21      0.00
  -12   22    5     -0.78      0.00
   -9   22    5     -0.55      0.00
   -6   22    5     -3.04      0.00
   -3   22    5      2.38      0.00
    0   22    5      0.18      0.00
    3   22    5      1.89      0.00
    6   22    5      3.31      0.00
    9   22    5     -0.89      0.00
   12   22    5     -1.00      0.00
   15   22    5     -5.29      0.00
   18   22    5     -5.38      0.00
   21   22    5     -0.89      0.00
  -41   23    5     -0.95      0.00
  -38   23    5      1.51      0.00
  -35   23    5     -2.88      0.00
  -32   23    5     -4.44      0.00
  -29   23    5     -2.30      0.00
  -26   23    5      3.38      0.00
  -23   23    5      6.14      0.00
  -20   23    5      3.29      0.00
  -17   23    5      1.58      0.00
  -14   23    5      0.58      0.00
  -11   23    5      5.14      0.00
   -8   23    5     -3.27      0.00
   -5   23    5     -1.59      0.00
   -2   23    5      4.65      0.00
    1   23    5      1.63      0.00
    4   23    5      5.72      0.00
    7   23    5      2.91      0.00
   10   23    5     -0.68      0.00
   13   23    5      2.63      0.00
   16   23    5     -2.71      0.00
   19   23    5      0.02      0.00
  -43   24    5      0.01      0.00
  -40   24    5     -0.74      0.00
  -37   24    5     -1.63      0.00
  -34   24    5     -7.41      0.00
  -31   24    5     -3.01      0.00
  -28   24    5     -2.12      0.00
  -25   24    5      5.16      0.00
  -22   24    5      2.14      0.00
  -19   24    5      4.77      0.00
  -16   24    5      1.98      0.00
  -13   24    5      7.60      0.00
  -10   24    5      2.49      0.00
   -7   24    5     -5.94      0.00
   -4   24    5      3.77      0.00
   -1   24    5      5.82      0.00
    2   24    5      5.69      0.00
    5   24    5      8.88      0.00
    8   24    5      1.38      0.00
   11   24    5      6.01      0.00
   14   24    5      7.71      0.00
   17   24    5      0.59      0.00
  -42   25    5     -1.28      0.00
  -39   25    5     -3.05      0.00
  -36   25    5     -7.51      0.00
  -33   25    5     -7.51      0.00
  -30   25    5     -2.49      0.00
  -27   25    5     -0.74      0.00
  -24   25    5      3.42      0.00
  -21   25    5      1.63      0.00
  -18   25    5      5.91      0.00
  -15   25    5      4.94      0.00
  -12   25    5      9.09      0.00
   -9   25    5     -5.45      0.00
   -6   25    5     -2.39      0.00
   -3   25    5      8.21      0.00
    0   25    5      7.59      0.00
    3   25    5     11.36      0.00
    6   25    5      6.83      0.00
    9   25    5      3.99      0.00
   12   25    5     15.28      0.00
   15   25    5      7.62      0.00
   18   25    5      3.58      0.00
  -41   26    5     -7.08      0.00
  -38   26    5     -4.85      0.00
  -35   26    5    -13.14      0.00
  -32   26    5     -2.10      0.00
  -29   26    5     -4.76      0.00
  -26   26    5      3.39      0.00
  -23   26    5     -0.76      0.00
  -20   26    5      6.28      0.00
  -17   26    5      3.60      0.00
  -14   26    5     10.03      0.00
  -11   26    5      0.73      0.00
   -8   26    5     -7.63      0.00
   -5   26    5      3.84      0.00
   -2   26    5     11.14      0.00
    1   26    5     11.23      0.00
    4   26    5     11.48      0.00
    7   26    5      2.68      0.00
   10   26    5     12.37      0.00
   13   26    5     16.53      0.00
   16   26    5      4.89      0.00
  -43   27    5     -5.44      0.00
  -40   27    5     -6.83      0.00
  -37   27    5    -10.33      0.00
  -34   27    5     -9.22      0.00
  -31   27    5     -0.93      0.00
  -28   27    5     -2.16      0.00
  -25   27    5      2.81      0.00
  -22   27    5      1.33      0.00
  -19   27    5      5.98      0.00
  -16   27    5      5.46      0.00
  -13   27    5      8.71      0.00
  -10   27    5     -6.93      0.00
   -7   27    5     -3.65      0.00
   -4   27    5     10.68      0.00
   -1   27    5     12.55      0.00
    2   27    5     12.18      0.00
    5   27    5      3.94      0.00
    8   27    5      4.95      0.00
   11   27    5     16.34      0.00
   14   27    5     10.79      0.00
  -42   28    5    -10.56      0.00
  -39   28    5     -3.38      0.00
  -36   28    5    -14.75      0.00
  -33   28    5     -0.22      0.00
  -30   28    5     -3.84      0.00
  -27   28    5      2.69      0.00
  -24   28    5      0.03      0.00
  -21   28    5      5.65      0.00
  -18   28    5      2.94      0.00
  -15   28    5     11.66      0.00
  -12   28    5      1.35      0.00
   -9   28    5     -7.45      0.00
   -6   28    5      3.92      0.00
   -3   28    5     15.44      0.00
    0   28    5     10.53      0.00
    3   28    5      5.93      0.00
    6   28    5     -0.85      0.00
    9   28    5      9.59      0.00
   12   28    5     11.93      0.00
   15   28    5      5.55      0.00
  -41   29    5     -2.84      0.00
  -38   29    5     -7.91      0.00
  -35   29    5     -9.31      0.00
  -32   29    5      1.31      0.00
  -29   29    5     -3.59      0.00
  -26   29    5      2.21      0.00
  -23   29    5      1.79      0.00
  -20   29    5      4.32      0.00
  -17   29    5      8.89      0.00
  -14   29    5     12.76      0.00
  -11   29    5     -3.50      0.00
   -8   29    5     -3.70      0.00
   -5   29    5     13.68      0.00
   -2   29    5     12.14      0.00
    1   29    5      5.38      0.00
    4   29    5     -2.37      0.00
    7   29    5      2.40      0.00
   10   29    5      7.32      0.00
   13   29    5      7.26      0.00
  -40   30    5      1.95      0.00
  -37   30    5    -14.30      0.00
  -34   30    5     -0.45      0.00
  -31   30    5     -3.77      0.00
  -28   30    5     -2.04      0.00
  -25   30    5      0.24      0.00
  -22   30    5      3.37      0.00
  -19   30    5      6.34      0.00
  -16   30    5     18.93      0.00
  -13   30    5      7.97      0.00
  -10   30    5     -5.20      0.00
   -7   30    5      4.54      0.00
   -4   30    5     16.16      0.00
   -1   30    5      3.94      0.00
    2   30    5     -0.43      0.00
    5   30    5     -3.35      0.00
    8   30    5      3.97      0.00
   11   30    5      2.57      0.00
  -42   31    5      2.85      0.00
  -39   31    5     -7.08      0.00
  -36   31    5    -11.47      0.00
  -33   31    5      1.20      0.00
  -30   31    5     -7.90      0.00
  -27   31    5     -1.70      0.00
  -24   31    5     -0.09      0.00
  -21   31    5      4.45      0.00
  -18   31    5     17.38      0.00
  -15   31    5     20.59      0.00
  -12   31    5      1.30      0.00
   -9   31    5     -4.34      0.00
   -6   31    5     12.78      0.00
   -3   31    5      7.30      0.00
    0   31    5      0.13      0.00
    3   31    5     -3.34      0.00
    6   31    5      0.44      0.00
    9   31    5     -0.54      0.00
  -41   32    5      0.73      0.00
  -38   32    5    -16.49      0.00
  -35   32    5     -2.78      0.00
  -32   32    5     -3.96      0.00
  -29   32    5     -7.72      0.00
  -26   32    5     -1.76      0.00
  -23   32    5     -0.06      0.00
  -20   32    5     11.71      0.00
  -17   32    5     25.34      0.00
  -14   32    5     12.63      0.00
  -11   32    5     -5.44      0.00
   -8   32    5      1.21      0.00
   -5   32    5     10.74      0.00
   -2   32    5      0.21      0.00
    1   32    5      1.41      0.00
    4   32    5     -2.27      0.00
    7   32    5      0.00      0.00
  -40   33    5    -10.92      0.00
  -37   33    5    -13.27      0.00
  -34   33    5      1.99      0.00
  -31   33    5     -8.86      0.00
  -28   33    5     -3.92      0.00
  -25   33    5     -3.24      0.00
  -22   33    5      3.74      0.00
  -19   33    5     20.12      0.00
  -16   33    5     21.08      0.00
  -13   33    5      0.60      0.00
  -10   33    5     -7.41      0.00
   -7   33    5      5.37      0.00
   -4   33    5      2.76      0.00
   -1   33    5      3.64      0.00
    2   33    5      2.24      0.00
    5   33    5     -1.22      0.00
    8   33    5     -2.88      0.00
  -39   34    5    -15.90      0.00
  -36   34    5     -1.99      0.00
  -33   34    5     -1.04      0.00
  -30   34    5     -7.34      0.00
  -27   34    5     -1.81      0.00
  -24   34    5     -3.27      0.00
  -21   34    5     10.21      0.00
  -18   34    5     19.78      0.00
  -15   34    5      8.39      0.00
  -12   34    5     -7.80      0.00
   -9   34    5     -3.65      0.00
   -6   34    5      2.76      0.00
   -3   34    5      2.57      0.00
    0   34    5      9.13      0.00
    3   34    5      0.41      0.00
    6   34    5     -1.69      0.00
  -38   35    5     -8.68      0.00
  -35   35    5      4.11      0.00
  -32   35    5     -5.89      0.00
  -29   35    5     -1.29      0.00
  -26   35    5     -3.08      0.00
  -23   35    5      1.27      0.00
  -20   35    5     11.71      0.00
  -17   35    5     10.95      0.00
  -14   35    5     -3.41      0.00
  -11   35    5     -7.34      0.00
   -8   35    5     -1.34      0.00
   -5   35    5      0.35      0.00
   -2   35    5      9.18      0.00
    1   35    5      7.73      0.00
    4   35    5     -1.67      0.00
  -37   36    5      1.22      0.00
  -34   36    5     -0.32      0.00
  -31   36    5     -4.28      0.00
  -28   36    5      1.92      0.00
  -25   36    5     -1.84      0.00
  -22   36    5      5.15      0.00
  -19   36    5      6.81      0.00
  -16   36    5      0.55      0.00
  -13   36    5     -6.42      0.00
  -10   36    5     -3.56      0.00
   -7   36    5     -2.61      0.00
   -4   36    5      3.26      0.00
   -1   36    5     11.11      0.00
    2   36    5      1.99      0.00
  -36   37    5      2.10      0.00
  -33   37    5     -5.95      0.00
  -30   37    5      2.07      0.00
  -27   37    5      2.09      0.00
  -24   37    5      2.97      0.00
  -21   37    5      3.71      0.00
  -18   37    5      0.17      0.00
  -15   37    5     -4.04      0.00
  -12   37    5     -3.41      0.00
   -9   37    5     -3.84      0.00
   -6   37    5     -3.07      0.00
   -3   37    5      5.56      0.00
    0   37    5      5.65      0.00
  -35   38    5     -4.60      0.00
  -32   38    5     -3.44      0.00
  -29   38    5      5.94      0.00
  -26   38    5      3.77      0.00
  -23   38    5      5.55      0.00
  -20   38    5     -1.22      0.00
  -17   38    5     -2.92      0.00
  -14   38    5     -2.82      0.00
  -11   38    5     -3.98      0.00
   -8   38    5     -6.30      0.00
   -5   38    5     -2.69      0.00
   -2   38    5      2.58      0.00
  -34   39    5     -7.01      0.00
  -31   39    5      3.19      0.00
  -28   39    5      5.67      0.00
  -25   39    5      6.37      0.00
  -22   39    5      2.43      0.00
  -19   39    5     -4.57      0.00
  -16   39    5     -0.90      0.00
  -13   39    5     -5.05      0.00
  -10   39    5     -8.04      0.00
   -7   39    5     -7.28      0.00
   -4   39    5     -3.99      0.00
  -33   40    5     -1.98      0.00
  -30   40    5      5.57      0.00
  -27   40    5      3.46      0.00
  -24   40    5      6.00      0.00
  -21   40    5     -4.16      0.00
  -18   40    5     -1.11      0.00
  -15   40    5     -2.38      0.00
  -12   40    5    -12.03      0.00
   -9   40    5     -8.87      0.00
   -6   40    5     -7.36      0.00
  -32   41    5      2.73      0.00
  -29   41    5      1.40      0.00
  -26   41    5      1.53      0.00
  -23   41    5      0.00      0.00
  -20   41    5     -5.20      0.00
  -17   41    5      3.70      0.00
  -14   41    5    -12.60      0.00
  -11   41    5    -13.21      0.00
   -8   41    5     -6.53      0.00
  -31   42    5      1.63      0.00
  -28   42    5     -5.06      0.00
  -25   42    5     -0.58      0.00
  -22   42    5     -6.87      0.00
  -19   42    5      3.35      0.00
  -16   42    5     -2.83      0.00
  -13   42    5    -18.79      0.00
  -27   43    5     -7.55      0.00
  -24   43    5     -5.19      0.00
  -21   43    5     -3.76      0.00
  -18   43    5      7.46      0.00
  -15   43    5    -14.94      0.00
    0    0    6    -11.55      0.00
    1    1    6     -7.37      0.00
   -1    2    6     -5.80      0.00
    2    2    6     -0.31      0.00
   -3    3    6      4.66      0.00
    0    3    6     -2.93      0.00
    3    3    6      4.28      0.00
   -5    4    6      9.31      0.00
   -2    4    6      7.17      0.00
    1    4    6      1.94      0.00
    4    4    6      4.93      0.00
   -7    5    6      4.08      0.00
   -4    5    6     15.80      0.00
   -1    5    6      6.40      0.00
    2    5    6      8.06      0.00
    5    5    6      2.02      0.00
   -9    6    6     -3.35      0.00
   -6    6    6     10.29      0.00
   -3    6    6     14.11      0.00
    0    6    6      9.01      0.00
    3    6    6      9.53      0.00
    6    6    6     -2.95      0.00
  -11    7    6     -8.12      0.00
   -8    7    6     -2.69      0.00
   -5    7    6     13.21      0.00
   -2    7    6     10.67      0.00
    1    7    6     11.63      0.00
    4    7    6      5.26      0.00
    7    7    6     -6.48      0.00
  -13    8    6    -11.09      0.00
  -10    8    6     -9.70      0.00
   -7    8    6      2.31      0.00
   -4    8    6     10.40      0.00
   -1    8    6     10.60      0.00
    2    8    6      8.53      0.00
    5    8    6      0.66      0.00
    8    8    6     -5.25      0.00
  -15    9    6    -10.54      0.00
  -12    9    6     -9.81      0.00
   -9    9    6     -5.81      0.00
   -6    9    6      5.05      0.00
   -3    9    6      8.26      0.00
    0    9    6      9.09      0.00
    3    9    6      3.78      0.00
    6    9    6     -1.23      0.00
    9    9    6     -0.40      0.00
  -17   10    6     -4.78      0.00
  -14   10    6     -8.53      0.00
  -11   10    6     -3.94      0.00
   -8   10    6     -0.78      0.00
   -5   10    6      5.24      0.00
   -2   10    6      7.74      0.00
    1   10    6      5.25      0.00
    4   10    6      1.83      0.00
    7   10    6     -1.72      0.00
   10   10    6      2.88      0.00
  -19   11    6      1.52      0.00
  -16   11    6     -6.04      0.00
  -13   11    6      0.34      0.00
  -10   11    6      0.97      0.00
   -7   11    6      1.74      0.00
   -4   11    6      5.30      0.00
   -1   11    6      6.39      0.00
    2   11    6      3.07      0.00
    5   11    6     -0.27      0.00
    8   11    6     -1.40      0.00
   11   11    6      0.26      0.00
  -21   12    6      2.20      0.00
  -18   12    6     -2.11      0.00
  -15   12    6      0.37      0.00
  -12   12    6      7.43      0.00
   -9   12    6      1.32      0.00
   -6   12    6      2.57      0.00
   -3   12    6      5.42      0.00
    0   12    6      4.51      0.00
    3   12    6      1.57      0.00
    6   12    6     -3.84      0.00
    9   12    6     -0.94      0.00
   12   12    6     -5.93      0.00
  -23   13    6     -2.52      0.00
  -20   13    6     -0.15      0.00
  -17   13    6     -1.28      0.00
  -14   13    6      8.38      0.00
  -11   13    6      6.29      0.00
   -8   13    6     -0.27      0.00
   -5   13    6      3.51      0.00
   -2   13    6      4.48      0.00
    1   13    6      2.37      0.00
    4   13    6     -1.74      0.00
    7   13    6     -4.89      0.00
   10   13    6     -2.84      0.00
   13   13    6     -7.44      0.00
  -25   14    6     -5.76      0.00
  -22   14    6     -1.05      0.00
  -19   14    6     -1.77      0.00
  -16   14    6      3.11      0.00
  -13   14    6     10.03      0.00
  -10   14    6     -0.15      0.00
   -7   14    6      1.09      0.00
   -4   14    6      3.64      0.00
   -1   14    6      1.33      0.00
    2   14    6      0.08      0.00
    5   14    6     -4.07      0.00
    8   14    6     -3.16      0.00
   11   14    6     -5.41      0.00
   14   14    6     -1.62      0.00
  -27   15    6     -2.62      0.00
  -24   15    6     -1.21      0.00
  -21   15    6     -1.44      0.00
  -18   15    6     -0.63      0.00
  -15   15    6      6.36      0.00
  -12   15    6      3.72      0.00
   -9   15    6     -1.97      0.00
   -6   15    6      4.40      0.00
   -3   15    6      0.23      0.00
    0   15    6     -2.23      0.00
    3   15    6     -0.24      0.00
    6   15    6     -3.15      0.00
    9   15    6     -2.05      0.00
   12   15    6     -3.71      0.00
   15   15    6      4.58      0.00
  -29   16    6      3.39      0.00
  -26   16    6      1.58      0.00
  -23   16    6      0.58      0.00
  -20   16    6     -0.11      0.00
  -17   16    6      0.83      0.00
  -14   16    6      5.29      0.00
  -11   16    6     -2.31      0.00
   -8   16    6      4.09      0.00
   -5   16    6      3.20      0.00
   -2   16    6     -5.66      0.00
    1   16    6     -1.58      0.00
    4   16    6      1.24      0.00
    7   16    6     -1.42      0.00
   10   16    6     -0.99      0.00
   13   16    6      0.74      0.00
   16   16    6      4.81      0.00
  -31   17    6      6.49      0.00
  -28   17    6      4.33      0.00
  -25   17    6      5.25      0.00
  -22   17    6      1.72      0.00
  -19   17    6      0.90      0.00
  -16   17    6      2.07      0.00
  -13   17    6      0.70      0.00
  -10   17    6      1.16      0.00
   -7   17    6      8.21      0.00
   -4   17    6     -3.80      0.00
   -1   17    6     -7.77      0.00
    2   17    6      3.02      0.00
    5   17    6      1.15      0.00
    8   17    6      0.22      0.00
   11   17    6      1.42      0.00
   14   17    6      2.43      0.00
   17   17    6     -0.87      0.00
  -33   18    6      4.45      0.00
  -30   18    6      4.40      0.00
  -27   18    6      8.85      0.00
  -24   18    6      4.26      0.00
  -21   18    6      3.78      0.00
  -18   18    6      0.49      0.00
  -15   18    6      2.05      0.00
  -12   18    6     -0.32      0.00
   -9   18    6      8.40      0.00
   -6   18    6      3.20      0.00
   -3   18    6     -9.82      0.00
    0   18    6     -3.25      0.00
    3   18    6      5.08      0.00
    6   18    6     -0.09      0.00
    9   18    6      3.17      0.00
   12   18    6      3.24      0.00
   15   18    6      0.38      0.00
   18   18    6     -8.16      0.00
  -35   19    6     -2.69      0.00
  -32   19    6      3.44      0.00
  -29   19    6      6.76      0.00
  -26   19    6      7.97      0.00
  -23   19    6      3.86      0.00
  -20   19    6      3.52      0.00
  -17   19    6      0.86      0.00
  -14   19    6      0.83      0.00
  -11   19    6      4.10      0.00
   -8   19    6      7.25      0.00
   -5   19    6     -4.46      0.00
   -2   19    6     -9.74      0.00
    1   19    6      2.40      0.00
    4   19    6      2.44      0.00
    7   19    6      1.34      0.00
   10   19    6      6.54      0.00
   13   19    6      3.47      0.00
   16   19    6     -3.03      0.00
   19   19    6    -10.77      0.00
  -37   20    6    -10.04      0.00
  -34   20    6      1.07      0.00
  -31   20    6      1.79      0.00
  -28   20    6      8.83      0.00
  -25   20    6      3.13      0.00
  -22   20    6      5.04      0.00
  -19   20    6      1.94      0.00
  -16   20    6      1.10      0.00
  -13   20    6      1.27      0.00
  -10   20    6      4.41      0.00
   -7   20    6      0.67      0.00
   -4   20    6     -7.79      0.00
   -1   20    6     -5.73      0.00
    2   20    6      3.68      0.00
    5   20    6      0.34      0.00
    8   20    6      5.31      0.00
   11   20    6      8.81      0.00
   14   20    6      2.50      0.00
   17   20    6     -5.13      0.00
   20   20    6     -7.14      0.00
  -39   21    6     -9.75      0.00
  -36   21    6     -4.64      0.00
  -33   21    6     -0.93      0.00
  -30   21    6      4.36      0.00
  -27   21    6      4.20      0.00
  -24   21    6      2.21      0.00
  -21   21    6      4.90      0.00
  -18   21    6      0.92      0.00
  -15   21    6      0.63      0.00
  -12   21    6      0.18      0.00
   -9   21    6     -0.96      0.00
   -6   21    6     -1.81      0.00
   -3   21    6     -8.40      0.00
    0   21    6     -1.70      0.00
    3   21    6      2.26      0.00
    6   21    6      1.15      0.00
    9   21    6      9.24      0.00
   12   21    6      8.53      0.00
   15   21    6      0.63      0.00
   18   21    6     -4.76      0.00
   21   21    6     -2.71      0.00
  -41   22    6     -3.19      0.00
  -38   22    6     -8.50      0.00
  -35   22    6     -3.31      0.00
  -32   22    6     -0.32      0.00
  -29   22    6      3.70      0.00
  -26   22    6      0.24      0.00
  -23   22    6      4.28      0.00
  -20   22    6      3.37      0.00
  -17   22    6     -0.61      0.00
  -14   22    6     -0.89      0.00
  -11   22    6     -5.58      0.00
   -8   22    6     -1.29      0.00
   -5   22    6     -2.54      0.00
   -2   22    6     -7.87      0.00
    1   22    6      1.22      0.00
    4   22    6      0.53      0.00
    7   22    6      2.89      0.00
   10   22    6     10.99      0.00
   13   22    6      3.95      0.00
   16   22    6     -0.69      0.00
   19   22    6     -4.22      0.00
  -40   23    6     -5.39      0.00
  -37   23    6     -6.76      0.00
  -34   23    6     -2.15      0.00
  -31   23    6      1.20      0.00
  -28   23    6      0.65      0.00
  -25   23    6      0.99      0.00
  -22   23    6      5.46      0.00
  -19   23    6     -0.67      0.00
  -16   23    6     -1.86      0.00
  -13   23    6     -6.32      0.00
  -10   23    6     -6.60      0.00
   -7   23    6      3.14      0.00
   -4   23    6     -6.09      0.00
   -1   23    6     -4.57      0.00
    2   23    6      1.78      0.00
    5   23    6     -2.17      0.00
    8   23    6      5.13      0.00
   11   23    6      6.71      0.00
   14   23    6     -1.86      0.00
   17   23    6     -1.70      0.00
  -42   24    6     -0.68      0.00
  -39   24    6     -6.24      0.00
  -36   24    6     -4.34      0.00
  -33   24    6      1.32      0.00
  -30   24    6      0.13      0.00
  -27   24    6      0.32      0.00
  -24   24    6      2.85      0.00
  -21   24    6      2.19      0.00
  -18   24    6     -5.11      0.00
  -15   24    6     -3.98      0.00
  -12   24    6    -10.31      0.00
   -9   24    6      1.97      0.00
   -6   24    6      2.06      0.00
   -3   24    6     -8.12      0.00
    0   24    6     -0.57      0.00
    3   24    6     -2.14      0.00
    6   24    6     -3.35      0.00
    9   24    6      5.11      0.00
   12   24    6     -2.81      0.00
   15   24    6     -3.96      0.00
   18   24    6     -3.76      0.00
  -41   25    6     -1.90      0.00
  -38   25    6     -5.79      0.00
  -35   25    6      2.57      0.00
  -32   25    6      1.12      0.00
  -29   25    6      0.91      0.00
  -26   25    6     -0.28      0.00
  -23   25    6      2.86      0.00
  -20   25    6     -6.15      0.00
  -17   25    6     -5.12      0.00
  -14   25    6     -8.10      0.00
  -11   25    6     -3.38      0.00
   -8   25    6      8.12      0.00
   -5   25    6     -3.86      0.00
   -2   25    6     -5.86      0.00
    1   25    6     -1.24      0.00
    4   25    6     -6.99      0.00
    7   25    6     -1.23      0.00
   10   25    6     -1.10      0.00
   13   25    6     -8.78      0.00
   16   25    6     -3.48      0.00
  -40   26    6     -2.58      0.00
  -37   26    6      0.23      0.00
  -34   26    6      6.46      0.00
  -31   26    6      0.14      0.00
  -28   26    6      0.96      0.00
  -25   26    6     -1.27      0.00
  -22   26    6     -3.02      0.00
  -19   26    6    -10.10      0.00
  -16   26    6     -4.05      0.00
  -13   26    6     -6.70      0.00
  -10   26    6      7.84      0.00
   -7   26    6      4.79      0.00
   -4   26    6     -7.55      0.00
   -1   26    6     -3.76      0.00
    2   26    6     -6.02      0.00
    5   26    6     -6.12      0.00
    8   26    6     -1.56      0.00
   11   26    6     -7.99      0.00
   14   26    6     -7.61      0.00
  -42   27    6      1.68      0.00
  -39   27    6     -2.41      0.00
  -36   27    6      9.14      0.00
  -33   27    6      2.64      0.00
  -30   27    6      2.06      0.00
  -27   27    6     -2.88      0.00
  -24   27    6     -1.82      0.00
  -21   27    6    -10.96      0.00
  -18   27    6     -5.03      0.00
  -15   27    6     -5.08      0.00
  -12   27    6      2.91      0.00
   -9   27    6     10.51      0.00
   -6   27    6     -1.86      0.00
   -3   27    6     -8.35      0.00
    0   27    6     -4.59      0.00
    3   27    6     -7.00      0.00
    6   27    6     -3.01      0.00
    9   27    6     -5.69      0.00
   12   27    6     -8.09      0.00
   15   27    6     -4.21      0.00
  -41   28    6     -0.55      0.00
  -38   28    6      3.58      0.00
  -35   28    6      9.22      0.00
  -32   28    6      0.07      0.00
  -29   28    6      0.93      0.00
  -26   28    6     -3.92      0.00
  -23   28    6     -5.59      0.00
  -20   28    6     -9.19      0.00
  -17   28    6     -1.72      0.00
  -14   28    6     -2.65      0.00
  -11   28    6      9.87      0.00
   -8   28    6      6.03      0.00
   -5   28    6     -7.84      0.00
   -2   28    6     -7.09      0.00
    1   28    6     -4.67      0.00
    4   28    6     -2.77      0.00
    7   28    6     -5.28      0.00
   10   28    6     -5.64      0.00
   13   28    6     -4.76      0.00
  -40   29    6     -3.29      0.00
  -37   29    6     10.33      0.00
  -34   29    6      1.57      0.00
  -31   29    6      1.66      0.00
  -28   29    6     -2.23      0.00
  -25   29    6     -1.66      0.00
  -22   29    6     -7.73      0.00
  -19   29    6     -1.70      0.00
  -16   29    6     -4.73      0.00
  -13   29    6      3.24      0.00
  -10   29    6      9.08      0.00
   -7   29    6     -0.30      0.00
   -4   29    6    -10.80      0.00
   -1   29    6     -2.91      0.00
    2   29    6     -1.08      0.00
    5   29    6     -2.90      0.00
    8   29    6     -7.51      0.00
   11   29    6     -1.12      0.00
  -39   30    6      2.06      0.00
  -36   30    6      7.95      0.00
  -33   30    6     -2.11      0.00
  -30   30    6      1.99      0.00
  -27   30    6     -1.08      0.00
  -24   30    6     -1.16      0.00
  -21   30    6     -2.75      0.00
  -18   30    6     -2.97      0.00
  -15   30    6     -5.71      0.00
  -12   30    6      5.83      0.00
   -9   30    6      5.82      0.00
   -6   30    6     -7.08      0.00
   -3   30    6     -6.09      0.00
    0   30    6      2.20      0.00
    3   30    6      0.65      0.00
    6   30    6     -8.77      0.00
    9   30    6     -2.32      0.00
  -38   31    6      9.62      0.00
  -35   31    6      0.06      0.00
  -32   31    6      0.08      0.00
  -29   31    6      1.16      0.00
  -26   31    6      1.56      0.00
  -23   31    6      0.26      0.00
  -20   31    6     -0.46      0.00
  -17   31    6     -9.98      0.00
  -14   31    6     -2.21      0.00
  -11   31    6      5.34      0.00
   -8   31    6      1.57      0.00
   -5   31    6     -8.07      0.00
   -2   31    6      2.95      0.00
    1   31    6      3.74      0.00
    4   31    6     -4.91      0.00
    7   31    6     -8.81      0.00
  -40   32    6      3.04      0.00
  -37   32    6      8.95      0.00
  -34   32    6     -3.56      0.00
  -31   32    6      2.43      0.00
  -28   32    6      0.33      0.00
  -25   32    6      2.91      0.00
  -22   32    6      2.21      0.00
  -19   32    6     -6.85      0.00
  -16   32    6    -10.19      0.00
  -13   32    6      1.20      0.00
  -10   32    6      4.66      0.00
   -7   32    6     -2.16      0.00
   -4   32    6     -0.44      0.00
   -1   32    6      6.43      0.00
    2   32    6     -0.90      0.00
    5   32    6    -10.29      0.00
    8   32    6     -1.20      0.00
  -39   33    6     12.35      0.00
  -36   33    6      2.01      0.00
  -33   33    6     -1.22      0.00
  -30   33    6      0.79      0.00
  -27   33    6     -0.60      0.00
  -24   33    6      4.09      0.00
  -21   33    6     -1.11      0.00
  -18   33    6    -11.01      0.00
  -15   33    6     -3.74      0.00
  -12   33    6      2.48      0.00
   -9   33    6      3.41      0.00
   -6   33    6     -0.32      0.00
   -3   33    6      5.85      0.00
    0   33    6      1.45      0.00
    3   33    6     -7.27      0.00
    6   33    6     -6.89      0.00
  -38   34    6     11.46      0.00
  -35   34    6     -2.31      0.00
  -32   34    6      1.13      0.00
  -29   34    6     -4.45      0.00
  -26   34    6      0.43      0.00
  -23   34    6      2.25      0.00
  -20   34    6     -5.67      0.00
  -17   34    6     -6.12      0.00
  -14   34    6      0.84      0.00
  -11   34    6      1.92      0.00
   -8   34    6      3.40      0.00
   -5   34    6      3.98      0.00
   -2   34    6      2.88      0.00
    1   34    6     -5.56      0.00
    4   34    6     -7.53      0.00
  -37   35    6      3.89      0.00
  -34   35    6     -0.66      0.00
  -31   35    6     -2.52      0.00
  -28   35    6     -7.16      0.00
  -25   35    6      0.81      0.00
  -22   35    6     -2.30      0.00
  -19   35    6     -4.06      0.00
  -16   35    6      0.25      0.00
  -13   35    6     -0.44      0.00
  -10   35    6      1.88      0.00
   -7   35    6      4.95      0.00
   -4   35    6      2.91      0.00
   -1   35    6     -4.23      0.00
    2   35    6     -7.15      0.00
  -36   36    6     -0.40      0.00
  -33   36    6      0.85      0.00
  -30   36    6     -9.13      0.00
  -27   36    6     -5.41      0.00
  -24   36    6     -3.47      0.00
  -21   36    6     -3.49      0.00
  -18   36    6      0.36      0.00
  -15   36    6     -0.40      0.00
  -12   36    6     -3.36      0.00
   -9   36    6      4.11      0.00
   -6   36    6      3.82      0.00
   -3   36    6     -2.27      0.00
    0   36    6     -6.81      0.00
  -35   37    6      1.18      0.00
  -32   37    6     -3.51      0.00
  -29   37    6    -10.66      0.00
  -26   37    6     -6.09      0.00
  -23   37    6     -8.13      0.00
  -20   37    6     -1.15      0.00
  -17   37    6     -0.42      0.00
  -14   37    6     -6.06      0.00
  -11   37    6     -1.30      0.00
   -8   37    6      5.22      0.00
   -5   37    6      0.03      0.00
   -2   37    6     -4.57      0.00
  -34   38    6      1.49      0.00
  -31   38    6     -8.79      0.00
  -28   38    6     -8.28      0.00
  -25   38    6    -11.19      0.00
  -22   38    6     -8.02      0.00
  -19   38    6     -1.29      0.00
  -16   38    6     -7.32      0.00
  -13   38    6     -6.48      0.00
  -10   38    6      4.07      0.00
   -7   38    6      3.04      0.00
   -4   38    6     -1.67      0.00
  -33   39    6     -2.75      0.00
  -30   39    6     -8.52      0.00
  -27   39    6     -8.44      0.00
  -24   39    6    -14.27      0.00
  -21   39    6     -5.21      0.00
  -18   39    6     -7.40      0.00
  -15   39    6    -10.91      0.00
  -12   39    6      1.68      0.00
   -9   39    6      5.69      0.00
   -6   39    6      0.96      0.00
  -32   40    6     -5.68      0.00
  -29   40    6     -4.97      0.00
  -26   40    6    -10.79      0.00
  -23   40    6    -11.36      0.00
  -20   40    6     -5.56      0.00
  -17   40    6    -14.47      0.00
  -14   40    6     -2.67      0.00
  -11   40    6      8.23      0.00
   -8   40    6      3.31      0.00
  -28   41    6     -2.51      0.00
  -25   41    6    -10.93      0.00
  -22   41    6     -5.66      0.00
  -19   41    6    -11.85      0.00
  -16   41    6    -11.06      0.00
  -13   41    6      9.19      0.00
  -27   42    6     -2.34      0.00
  -24   42    6     -6.83      0.00
  -21   42    6     -5.01      0.00
  -18   42    6    -15.96      0.00
  -15   42    6      2.91      0.00
   -1    1    7      3.81      0.00
   -3    2    7      1.23      0.00
    0    2    7      2.69      0.00
   -5    3    7     -1.09      0.00
   -2    3    7     -1.59      0.00
    1    3    7      0.52      0.00
   -7    4    7     -1.53      0.00
   -4    4    7     -4.92      0.00
   -1    4    7     -2.20      0.00
    2    4    7     -4.03      0.00
   -9    5    7      0.77      0.00
   -6    5    7     -3.23      0.00
   -3    5    7     -5.43      0.00
    0    5    7     -4.51      0.00
    3    5    7     -5.64      0.00
  -11    6    7      2.95      0.00
   -8    6    7      2.61      0.00
   -5    6    7     -5.27      0.00
   -2    6    7     -2.41      0.00
    1    6    7     -7.53      0.00
    4    6    7     -1.25      0.00
  -13    7    7      3.24      0.00
  -10    7    7      6.42      0.00
   -7    7    7     -0.45      0.00
   -4    7    7     -0.10      0.00
   -1    7    7     -2.92      0.00
    2    7    7     -2.82      0.00
    5    7    7      3.16      0.00
  -15    8    7      3.24      0.00
  -12    8    7      4.89      0.00
   -9    8    7      4.29      0.00
   -6    8    7      0.47      0.00
   -3    8    7      4.40      0.00
    0    8    7     -1.21      0.00
    3    8    7      6.16      0.00
    6    8    7      3.99      0.00
  -17    9    7      2.42      0.00
  -14    9    7      2.75      0.00
  -11    9    7      2.07      0.00
   -8    9    7      0.25      0.00
   -5    9    7      5.85      0.00
   -2    9    7      4.59      0.00
    1    9    7      7.14      0.00
    4    9    7      8.81      0.00
    7    9    7      3.55      0.00
  -19   10    7     -0.25      0.00
  -16   10    7      2.86      0.00
  -13   10    7     -3.12      0.00
  -10   10    7     -4.27      0.00
   -7   10    7      1.70      0.00
   -4   10    7      8.19      0.00
   -1   10    7      7.14      0.00
    2   10    7     11.93      0.00
    5   10    7      5.94      0.00
    8   10    7      2.15      0.00
  -21   11    7     -1.43      0.00
  -18   11    7      2.30      0.00
  -15   11    7     -2.41      0.00
  -12   11    7    -12.84      0.00
   -9   11    7     -4.67      0.00
   -6   11    7      5.33      0.00
   -3   11    7      8.47      0.00
    0   11    7      9.76      0.00
    3   11    7      7.93      0.00
    6   11    7      3.85      0.00
    9   11    7     -0.76      0.00
  -23   12    7      1.97      0.00
  -20   12    7      1.31      0.00
  -17   12    7      2.17      0.00
  -14   12    7    -14.33      0.00
  -11   12    7    -14.60      0.00
   -8   12    7      1.09      0.00
   -5   12    7      7.33      0.00
   -2   12    7      8.23      0.00
    1   12    7      5.85      0.00
    4   12    7      3.07      0.00
    7   12    7      1.81      0.00
   10   12    7     -2.03      0.00
  -25   13    7      6.73      0.00
  -22   13    7      3.28      0.00
  -19   13    7      4.35      0.00
  -16   13    7     -5.32      0.00
  -13   13    7    -21.36      0.00
  -10   13    7     -4.52      0.00
   -7   13    7      5.31      0.00
   -4   13    7      7.81      0.00
   -1   13    7      3.65      0.00
    2   13    7      0.05      0.00
    5   13    7      1.20      0.00
    8   13    7     -2.02      0.00
   11   13    7      0.40      0.00
  -27   14    7      7.51      0.00
  -24   14    7      7.06      0.00
  -21   14    7      5.07      0.00
  -18   14    7      3.00      0.00
  -15   14    7    -14.96      0.00
  -12   14    7    -13.23      0.00
   -9   14    7      5.39      0.00
   -6   14    7      5.54      0.00
   -3   14    7      4.48      0.00
    0   14    7     -2.48      0.00
    3   14    7     -1.78      0.00
    6   14    7     -1.79      0.00
    9   14    7     -4.46      0.00
   12   14    7      3.06      0.00
  -29   15    7      3.33      0.00
  -26   15    7      8.74      0.00
  -23   15    7      6.15      0.00
  -20   15    7      4.77      0.00
  -17   15    7     -2.56      0.00
  -14   15    7    -15.55      0.00
  -11   15    7      1.93      0.00
   -8   15    7      5.29      0.00
   -5   15    7      3.03      0.00
   -2   15    7     -1.49      0.00
    1   15    7     -3.77      0.00
    4   15    7     -3.09      0.00
    7   15    7     -5.94      0.00
   10   15    7     -3.93      0.00
   13   15    7      2.16      0.00
  -31   16    7     -2.04      0.00
  -28   16    7      7.05      0.00
  -25   16    7      5.81      0.00
  -22   16    7      4.29      0.00
  -19   16    7      2.55      0.00
  -16   16    7     -7.03      0.00
  -13   16    7     -4.94      0.00
  -10   16    7      6.85      0.00
   -7   16    7     -0.71      0.00
   -4   16    7     -1.07      0.00
   -1   16    7     -3.24      0.00
    2   16    7     -2.90      0.00
    5   16    7     -6.43      0.00
    8   16    7     -7.68      0.00
   11   16    7     -3.35      0.00
   14   16    7     -1.01      0.00
  -33   17    7     -3.20      0.00
  -30   17    7      2.52      0.00
  -27   17    7      4.51      0.00
  -24   17    7      2.99      0.00
  -21   17    7      1.68      0.00
  -18   17    7      0.87      0.00
  -15   17    7     -5.61      0.00
  -12   17    7      4.23      0.00
   -9   17    7     -0.63      0.00
   -6   17    7     -4.82      0.00
   -3   17    7     -2.69      0.00
    0   17    7     -0.56      0.00
    3   17    7     -4.86      0.00
    6   17    7     -8.31      0.00
    9   17    7     -7.56      0.00
   12   17    7     -4.07      0.00
   15   17    7     -1.88      0.00
  -35   18    7      1.33      0.00
  -32   18    7     -2.54      0.00
  -29   18    7      3.90      0.00
  -26   18    7     -0.05      0.00
  -23   18    7      1.16      0.00
  -20   18    7      1.46      0.00
  -17   18    7     -0.18      0.00
  -14   18    7     -0.26      0.00
  -11   18    7      1.53      0.00
   -8   18    7     -7.28      0.00
   -5   18    7     -4.89      0.00
   -2   18    7      0.58      0.00
    1   18    7     -0.17      0.00
    4   18    7     -7.04      0.00
    7   18    7     -7.65      0.00
   10   18    7     -8.03      0.00
   13   18    7     -3.60      0.00
   16   18    7      1.51      0.00
  -37   19    7      5.59      0.00
  -34   19    7     -3.42      0.00
  -31   19    7      2.34      0.00
  -28   19    7     -1.65      0.00
  -25   19    7     -0.49      0.00
  -22   19    7      0.67      0.00
  -19   19    7      2.74      0.00
  -16   19    7     -0.70      0.00
  -13   19    7      0.82      0.00
  -10   19    7     -5.08      0.00
   -7   19    7     -6.43      0.00
   -4   19    7     -1.56      0.00
   -1   19    7      4.01      0.00
    2   19    7     -2.88      0.00
    5   19    7     -6.26      0.00
    8   19    7     -7.29      0.00
   11   19    7     -8.27      0.00
   14   19    7      0.04      0.00
   17   19    7      5.10      0.00
  -39   20    7      4.01      0.00
  -36   20    7      0.42      0.00
  -33   20    7     -0.40      0.00
  -30   20    7     -0.16      0.00
  -27   20    7     -4.34      0.00
  -24   20    7      0.95      0.00
  -21   20    7      2.25      0.00
  -18   20    7      1.22      0.00
  -15   20    7     -1.52      0.00
  -12   20    7     -3.04      0.00
   -9   20    7     -4.12      0.00
   -6   20    7     -3.06      0.00
   -3   20    7      3.48      0.00
    0   20    7      2.97      0.00
    3   20    7     -4.23      0.00
    6   20    7     -4.33      0.00
    9   20    7     -8.36      0.00
   12   20    7     -5.36      0.00
   15   20    7      4.16      0.00
   18   20    7      4.17      0.00
  -41   21    7     -0.25      0.00
  -38   21    7      2.72      0.00
  -35   21    7     -0.96      0.00
  -32   21    7      1.59      0.00
  -29   21    7     -6.24      0.00
  -26   21    7     -1.41      0.00
  -23   21    7      2.03      0.00
  -20   21    7      2.11      0.00
  -17   21    7     -2.56      0.00
  -14   21    7     -4.35      0.00
  -11   21    7     -2.26      0.00
   -8   21    7      0.07      0.00
   -5   21    7      0.16      0.00
   -2   21    7      6.34      0.00
    1   21    7     -0.43      0.00
    4   21    7     -3.01      0.00
    7   21    7     -3.64      0.00
   10   21    7     -8.71      0.00
   13   21    7      1.04      0.00
   16   21    7      3.99      0.00
   19   21    7      0.90      0.00
  -40   22    7      0.51      0.00
  -37   22    7      0.51      0.00
  -34   22    7      2.49      0.00
  -31   22    7     -4.18      0.00
  -28   22    7     -5.84      0.00
  -25   22    7      1.22      0.00
  -22   22    7      2.36      0.00
  -19   22    7     -1.52      0.00
  -16   22    7     -6.47      0.00
  -13   22    7     -4.78      0.00
  -10   22    7      3.40      0.00
   -7   22    7      0.23      0.00
   -4   22    7      4.65      0.00
   -1   22    7      4.56      0.00
    2   22    7     -2.20      0.00
    5   22    7     -0.70      0.00
    8   22    7     -4.95      0.00
   11   22    7     -4.71      0.00
   14   22    7      5.87      0.00
   17   22    7      0.48      0.00
  -39   23    7      0.54      0.00
  -36   23    7      3.52      0.00
  -33   23    7     -0.15      0.00
  -30   23    7     -7.88      0.00
  -27   23    7     -1.91      0.00
  -24   23    7      2.49      0.00
  -21   23    7      0.95      0.00
  -18   23    7     -5.22      0.00
  -15   23    7     -8.72      0.00
  -12   23    7      0.85      0.00
   -9   23    7      3.77      0.00
   -6   23    7      0.97      0.00
   -3   23    7      7.70      0.00
    0   23    7      0.68      0.00
    3   23    7     -0.72      0.00
    6   23    7      0.26      0.00
    9   23    7     -6.18      0.00
   12   23    7      3.18      0.00
   15   23    7      4.77      0.00
   18   23    7     -0.71      0.00
  -41   24    7     -0.16      0.00
  -38   24    7      3.51      0.00
  -35   24    7      3.98      0.00
  -32   24    7     -5.92      0.00
  -29   24    7     -5.35      0.00
  -26   24    7      1.59      0.00
  -23   24    7      3.39      0.00
  -20   24    7      0.15      0.00
  -17   24    7     -8.09      0.00
  -14   24    7     -5.49      0.00
  -11   24    7      4.44      0.00
   -8   24    7     -0.01      0.00
   -5   24    7      6.06      0.00
   -2   24    7      6.15      0.00
    1   24    7     -0.48      0.00
    4   24    7      2.25      0.00
    7   24    7     -2.36      0.00
   10   24    7     -3.08      0.00
   13   24    7      8.11      0.00
   16   24    7      1.32      0.00
  -40   25    7      1.99      0.00
  -37   25    7      6.35      0.00
  -34   25    7     -1.67      0.00
  -31   25    7     -5.90      0.00
  -28   25    7     -0.79      0.00
  -25   25    7      5.15      0.00
  -22   25    7      5.17      0.00
  -19   25    7     -0.32      0.00
  -16   25    7     -8.87      0.00
  -13   25    7      0.34      0.00
  -10   25    7      0.80      0.00
   -7   25    7      1.62      0.00
   -4   25    7      9.95      0.00
   -1   25    7      3.12      0.00
    2   25    7      2.54      0.00
    5   25    7      1.60      0.00
    8   25    7     -5.18      0.00
   11   25    7      2.87      0.00
   14   25    7      6.60      0.00
  -39   26    7      5.19      0.00
  -36   26    7      2.51      0.00
  -33   26    7     -3.44      0.00
  -30   26    7     -2.26      0.00
  -27   26    7      5.15      0.00
  -24   26    7      7.41      0.00
  -21   26    7      8.12      0.00
  -18   26    7     -4.23      0.00
  -15   26    7     -4.88      0.00
  -12   26    7      0.44      0.00
   -9   26    7     -1.50      0.00
   -6   26    7      7.55      0.00
   -3   26    7      9.48      0.00
    0   26    7      3.51      0.00
    3   26    7      4.42      0.00
    6   26    7     -3.17      0.00
    9   26    7     -3.57      0.00
   12   26    7      5.30      0.00
  -38   27    7      4.54      0.00
  -35   27    7     -0.71      0.00
  -32   27    7      0.44      0.00
  -29   27    7      3.03      0.00
  -26   27    7      8.79      0.00
  -23   27    7      9.20      0.00
  -20   27    7      5.55      0.00
  -17   27    7     -7.22      0.00
  -14   27    7     -1.03      0.00
  -11   27    7     -2.75      0.00
   -8   27    7      1.98      0.00
   -5   27    7     11.32      0.00
   -2   27    7      7.92      0.00
    1   27    7      5.71      0.00
    4   27    7      0.29      0.00
    7   27    7     -4.87      0.00
   10   27    7     -0.81      0.00
   13   27    7      4.15      0.00
  -40   28    7      3.26      0.00
  -37   28    7      0.95      0.00
  -34   28    7      4.60      0.00
  -31   28    7      4.12      0.00
  -28   28    7      8.47      0.00
  -25   28    7      6.59      0.00
  -22   28    7      9.10      0.00
  -19   28    7     -3.71      0.00
  -16   28    7     -3.94      0.00
  -13   28    7     -2.21      0.00
  -10   28    7     -1.87      0.00
   -7   28    7      5.88      0.00
   -4   28    7     12.29      0.00
   -1   28    7      6.95      0.00
    2   28    7      3.38      0.00
    5   28    7     -3.87      0.00
    8   28    7     -1.99      0.00
   11   28    7     -0.44      0.00
  -39   29    7      2.16      0.00
  -36   29    7      4.58      0.00
  -33   29    7     11.19      0.00
  -30   29    7      7.41      0.00
  -27   29    7      6.86      0.00
  -24   29    7      3.45      0.00
  -21   29    7      1.68      0.00
  -18   29    7     -7.22      0.00
  -15   29    7     -0.54      0.00
  -12   29    7     -3.38      0.00
   -9   29    7      0.33      0.00
   -6   29    7      8.56      0.00
   -3   29    7     10.66      0.00
    0   29    7      3.86      0.00
    3   29    7     -2.38      0.00
    6   29    7     -0.70      0.00
    9   29    7     -1.08      0.00
  -38   30    7      1.93      0.00
  -35   30    7     15.00      0.00
  -32   30    7     12.42      0.00
  -29   30    7      7.89      0.00
  -26   30    7     -0.20      0.00
  -23   30    7      0.76      0.00
  -20   30    7     -6.60      0.00
  -17   30    7     -1.44      0.00
  -14   30    7     -1.78      0.00
  -11   30    7     -1.98      0.00
   -8   30    7      0.49      0.00
   -5   30    7     10.30      0.00
   -2   30    7      5.07      0.00
    1   30    7     -2.06      0.00
    4   30    7     -2.09      0.00
    7   30    7      3.73      0.00
  -37   31    7      8.92      0.00
  -34   31    7     20.45      0.00
  -31   31    7      9.92      0.00
  -28   31    7      2.55      0.00
  -25   31    7     -3.40      0.00
  -22   31    7     -3.29      0.00
  -19   31    7     -4.13      0.00
  -16   31    7      1.60      0.00
  -13   31    7     -3.24      0.00
  -10   31    7     -2.56      0.00
   -7   31    7      1.64      0.00
   -4   31    7      7.36      0.00
   -1   31    7     -2.55      0.00
    2   31    7     -4.63      0.00
    5   31    7      4.55      0.00
    8   31    7      2.11      0.00
  -36   32    7     18.09      0.00
  -33   32    7     16.27      0.00
  -30   32    7      5.14      0.00
  -27   32    7     -2.13      0.00
  -24   32    7     -2.02      0.00
  -21   32    7     -2.94      0.00
  -18   32    7      2.34      0.00
  -15   32    7     -2.51      0.00
  -12   32    7     -3.14      0.00
   -9   32    7     -4.82      0.00
   -6   32    7      2.95      0.00
   -3   32    7     -0.18      0.00
    0   32    7     -6.71      0.00
    3   32    7      0.43      0.00
    6   32    7      6.61      0.00
  -35   33    7     19.19      0.00
  -32   33    7      7.12      0.00
  -29   33    7      1.12      0.00
  -26   33    7     -1.00      0.00
  -23   33    7      1.36      0.00
  -20   33    7      2.26      0.00
  -17   33    7     -0.23      0.00
  -14   33    7     -5.83      0.00
  -11   33    7     -3.93      0.00
   -8   33    7     -5.15      0.00
   -5   33    7      0.93      0.00
   -2   33    7     -5.88      0.00
    1   33    7     -3.58      0.00
    4   33    7      5.62      0.00
  -37   34    7     10.91      0.00
  -34   34    7     10.15      0.00
  -31   34    7      0.14      0.00
  -28   34    7      0.98      0.00
  -25   34    7      3.62      0.00
  -22   34    7      5.94      0.00
  -19   34    7      1.52      0.00
  -16   34    7     -7.62      0.00
  -13   34    7     -4.07      0.00
  -10   34    7     -5.54      0.00
   -7   34    7     -3.88      0.00
   -4   34    7     -2.34      0.00
   -1   34    7     -5.06      0.00
    2   34    7      2.58      0.00
  -36   35    7      8.80      0.00
  -33   35    7     -1.29      0.00
  -30   35    7     -0.84      0.00
  -27   35    7      3.13      0.00
  -24   35    7      9.52      0.00
  -21   35    7      5.77      0.00
  -18   35    7     -6.61      0.00
  -15   35    7     -7.77      0.00
  -12   35    7     -0.87      0.00
   -9   35    7     -6.21      0.00
   -6   35    7     -2.15      0.00
   -3   35    7     -2.95      0.00
    0   35    7      0.21      0.00
  -35   36    7     -0.27      0.00
  -32   36    7     -5.77      0.00
  -29   36    7      0.57      0.00
  -26   36    7      7.32      0.00
  -23   36    7     12.41      0.00
  -20   36    7     -1.99      0.00
  -17   36    7     -9.98      0.00
  -14   36    7     -0.01      0.00
  -11   36    7     -0.52      0.00
   -8   36    7     -4.45      0.00
   -5   36    7     -0.48      0.00
   -2   36    7     -0.64      0.00
  -34   37    7     -7.35      0.00
  -31   37    7     -3.70      0.00
  -28   37    7      1.68      0.00
  -25   37    7     13.14      0.00
  -22   37    7      7.29      0.00
  -19   37    7     -8.32      0.00
  -16   37    7     -2.28      0.00
  -13   37    7      5.95      0.00
  -10   37    7     -2.02      0.00
   -7   37    7     -1.07      0.00
   -4   37    7      0.27      0.00
  -30   38    7     -2.22      0.00
  -27   38    7      5.60      0.00
  -24   38    7     14.22      0.00
  -21   38    7     -1.55      0.00
  -18   38    7     -4.55      0.00
  -15   38    7      8.08      0.00
  -12   38    7      4.24      0.00
   -9   38    7     -1.63      0.00
   -6   38    7      0.51      0.00
  -29   39    7     -1.64      0.00
  -26   39    7     10.48      0.00
  -23   39    7      7.52      0.00
  -20   39    7     -4.89      0.00
  -17   39    7      5.85      0.00
  -14   39    7      9.44      0.00
  -11   39    7     -0.06      0.00
   -8   39    7     -0.27      0.00
  -28   40    7      1.11      0.00
  -25   40    7      9.81      0.00
  -22   40    7     -0.97      0.00
  -19   40    7     -0.07      0.00
  -16   40    7     11.24      0.00
  -13   40    7      2.38      0.00
  -24   41    7      3.54      0.00
  -21   41    7     -4.40      0.00
  -18   41    7      6.81      0.00
    0    1    8     -2.10      0.00
   -2    2    8     -3.34      0.00
    1    2    8     -3.95      0.00
   -4    3    8     -5.80      0.00
   -1    3    8     -1.89      0.00
    2    3    8     -3.53      0.00
   -6    4    8     -6.20      0.00
   -3    4    8     -3.46      0.00
    0    4    8      0.56      0.00
    3    4    8     -1.37      0.00
   -8    5    8     -6.35      0.00
   -5    5    8     -4.57      0.00
   -2    5    8     -1.14      0.00
    1    5    8      4.83      0.00
    4    5    8     -0.41      0.00
  -10    6    8     -4.59      0.00
   -7    6    8     -6.23      0.00
   -4    6    8     -4.06      0.00
   -1    6    8      3.78      0.00
    2    6    8      4.78      0.00
    5    6    8      2.45      0.00
  -12    7    8      0.49      0.00
   -9    7    8     -9.47      0.00
   -6    7    8     -3.97      0.00
   -3    7    8     -3.56      0.00
    0    7    8      7.45      0.00
    3    7    8      0.87      0.00
    6    7    8      6.38      0.00
  -14    8    8      2.51      0.00
  -11    8    8     -8.50      0.00
   -8    8    8     -6.12      0.00
   -5    8    8     -5.32      0.00
   -2    8    8      1.46      0.00
    1    8    8      3.03      0.00
    4    8    8      1.01      0.00
    7    8    8      5.57      0.00
  -16    9    8      0.05      0.00
  -13    9    8     -5.08      0.00
  -10    9    8     -8.23      0.00
   -7    9    8     -2.99      0.00
   -4    9    8     -4.01      0.00
   -1    9    8      3.80      0.00
    2    9    8     -2.20      0.00
    5    9    8      4.26      0.00
    8    9    8      2.10      0.00
  -18   10    8     -0.23      0.00
  -15   10    8     -5.83      0.00
  -12   10    8     -5.82      0.00
   -9   10    8     -2.74      0.00
   -6   10    8     -1.94      0.00
   -3   10    8      0.30      0.00
    0   10    8      1.07      0.00
    3   10    8      0.37      0.00
    6   10    8      4.51      0.00
    9   10    8      1.22      0.00
  -20   11    8      1.51      0.00
  -17   11    8     -6.58      0.00
  -14   11    8     -6.08      0.00
  -11   11    8     -0.15      0.00
   -8   11    8     -0.21      0.00
   -5   11    8      0.09      0.00
   -2   11    8      1.69      0.00
    1   11    8      2.18      0.00
    4   11    8      5.37      0.00
    7   11    8      2.61      0.00
   10   11    8      0.99      0.00
  -22   12    8     -0.30      0.00
  -19   12    8     -2.99      0.00
  -16   12    8    -10.79      0.00
  -13   12    8      2.18      0.00
  -10   12    8      0.85      0.00
   -7   12    8      0.77      0.00
   -4   12    8      0.07      0.00
   -1   12    8      3.68      0.00
    2   12    8      7.32      0.00
    5   12    8      5.94      0.00
    8   12    8      1.38      0.00
   11   12    8     -1.43      0.00
  -24   13    8     -4.36      0.00
  -21   13    8     -1.28      0.00
  -18   13    8    -10.59      0.00
  -15   13    8     -3.89      0.00
  -12   13    8      5.54      0.00
   -9   13    8     -2.34      0.00
   -6   13    8      0.21      0.00
   -3   13    8     -0.37      0.00
    0   13    8      8.73      0.00
    3   13    8      7.90      0.00
    6   13    8      3.81      0.00
    9   13    8     -0.25      0.00
   12   13    8     -3.29      0.00
  -26   14    8     -4.90      0.00
  -23   14    8     -4.65      0.00
  -20   14    8     -5.87      0.00
  -17   14    8    -10.68      0.00
  -14   14    8      5.51      0.00
  -11   14    8     -1.61      0.00
   -8   14    8     -2.96      0.00
   -5   14    8     -2.55      0.00
   -2   14    8      3.81      0.00
    1   14    8      8.47      0.00
    4   14    8      3.76      0.00
    7   14    8      1.46      0.00
   10   14    8     -2.49      0.00
   13   14    8     -0.83      0.00
  -28   15    8      0.27      0.00
  -25   15    8     -7.60      0.00
  -22   15    8     -5.00      0.00
  -19   15    8     -8.68      0.00
  -16   15    8     -1.86      0.00
  -13   15    8      3.55      0.00
  -10   15    8     -7.46      0.00
   -7   15    8     -2.05      0.00
   -4   15    8     -1.94      0.00
   -1   15    8      6.06      0.00
    2   15    8      0.58      0.00
    5   15    8      0.64      0.00
    8   15    8     -1.64      0.00
   11   15    8     -2.48      0.00
   14   15    8      5.47      0.00
  -30   16    8      7.79      0.00
  -27   16    8     -6.04      0.00
  -24   16    8     -7.48      0.00
  -21   16    8     -4.67      0.00
  -18   16    8     -5.12      0.00
  -15   16    8      3.88      0.00
  -12   16    8     -5.48      0.00
   -9   16    8     -4.73      0.00
   -6   16    8     -1.27      0.00
   -3   16    8      1.72      0.00
    0   16    8     -1.31      0.00
    3   16    8     -5.52      0.00
    6   16    8     -1.27      0.00
    9   16    8     -4.29      0.00
   12   16    8      1.53      0.00
   15   16    8      9.78      0.00
  -32   17    8     10.55      0.00
  -29   17    8     -0.59      0.00
  -26   17    8     -8.13      0.00
  -23   17    8     -5.60      0.00
  -20   17    8     -2.53      0.00
  -17   17    8      1.00      0.00
  -14   17    8     -0.35      0.00
  -11   17    8     -7.68      0.00
   -8   17    8      0.31      0.00
   -5   17    8      0.84      0.00
   -2   17    8     -0.75      0.00
    1   17    8    -10.60      0.00
    4   17    8     -5.48      0.00
    7   17    8     -4.30      0.00
   10   17    8     -3.35      0.00
   13   17    8      6.35      0.00
   16   17    8      6.36      0.00
  -34   18    8      5.14      0.00
  -31   18    8      5.24      0.00
  -28   18    8     -5.95      0.00
  -25   18    8     -7.66      0.00
  -22   18    8     -2.78      0.00
  -19   18    8      0.49      0.00
  -16   18    8      2.45      0.00
  -13   18    8     -6.56      0.00
  -10   18    8     -2.33      0.00
   -7   18    8      2.04      0.00
   -4   18    8      1.09      0.00
   -1   18    8     -9.12      0.00
    2   18    8    -11.62      0.00
    5   18    8     -4.63      0.00
    8   18    8     -6.65      0.00
   11   18    8      1.26      0.00
   14   18    8      5.88      0.00
   17   18    8     -1.42      0.00
  -36   19    8     -1.98      0.00
  -33   19    8      6.55      0.00
  -30   19    8     -2.08      0.00
  -27   19    8     -6.72      0.00
  -24   19    8     -6.27      0.00
  -21   19    8     -0.86      0.00
  -18   19    8      3.33      0.00
  -15   19    8     -2.09      0.00
  -12   19    8     -6.02      0.00
   -9   19    8      0.50      0.00
   -6   19    8      1.45      0.00
   -3   19    8     -3.88      0.00
    0   19    8    -12.72      0.00
    3   19    8     -7.45      0.00
    6   19    8     -6.45      0.00
    9   19    8     -5.01      0.00
   12   19    8      4.29      0.00
   15   19    8     -0.24      0.00
   18   19    8     -4.35      0.00
  -38   20    8     -2.86      0.00
  -35   20    8      3.08      0.00
  -32   20    8      1.21      0.00
  -29   20    8     -3.15      0.00
  -26   20    8     -6.99      0.00
  -23   20    8     -4.47      0.00
  -20   20    8      1.16      0.00
  -17   20    8      3.67      0.00
  -14   20    8     -6.09      0.00
  -11   20    8     -2.87      0.00
   -8   20    8     -1.48      0.00
   -5   20    8     -0.69      0.00
   -2   20    8     -8.77      0.00
    1   20    8     -9.06      0.00
    4   20    8     -5.76      0.00
    7   20    8     -8.19      0.00
   10   20    8     -0.34      0.00
   13   20    8      1.09      0.00
   16   20    8     -4.17      0.00
   19   20    8     -1.16      0.00
  -37   21    8      0.48      0.00
  -34   21    8      1.67      0.00
  -31   21    8      0.30      0.00
  -28   21    8     -2.61      0.00
  -25   21    8     -6.00      0.00
  -22   21    8     -3.01      0.00
  -19   21    8      5.20      0.00
  -16   21    8      0.00      0.00
  -13   21    8     -5.21      0.00
  -10   21    8     -3.84      0.00
   -7   21    8     -2.40      0.00
   -4   21    8     -4.13      0.00
   -1   21    8     -7.82      0.00
    2   21    8     -5.58      0.00
    5   21    8     -7.41      0.00
    8   21    8     -6.22      0.00
   11   21    8      1.66      0.00
   14   21    8     -4.46      0.00
   17   21    8     -1.70      0.00
  -39   22    8      1.56      0.00
  -36   22    8      0.83      0.00
  -33   22    8      0.22      0.00
  -30   22    8      3.92      0.00
  -27   22    8     -2.78      0.00
  -24   22    8     -4.05      0.00
  -21   22    8      0.41      0.00
  -18   22    8      6.60      0.00
  -15   22    8     -3.44      0.00
  -12   22    8     -3.63      0.00
   -9   22    8     -4.71      0.00
   -6   22    8     -1.61      0.00
   -3   22    8     -5.84      0.00
    0   22    8     -4.47      0.00
    3   22    8     -6.09      0.00
    6   22    8     -8.23      0.00
    9   22    8     -1.39      0.00
   12   22    8     -1.89      0.00
   15   22    8     -4.74      0.00
  -38   23    8      1.19      0.00
  -35   23    8     -2.81      0.00
  -32   23    8      5.84      0.00
  -29   23    8      4.60      0.00
  -26   23    8     -1.31      0.00
  -23   23    8     -2.98      0.00
  -20   23    8      4.44      0.00
  -17   23    8      2.15      0.00
  -14   23    8     -3.46      0.00
  -11   23    8     -3.08      0.00
   -8   23    8     -0.87      0.00
   -5   23    8     -2.53      0.00
   -2   23    8     -4.29      0.00
    1   23    8     -4.15      0.00
    4   23    8     -7.61      0.00
    7   23    8     -4.85      0.00
   10   23    8      1.19      0.00
   13   23    8     -5.53      0.00
   16   23    8     -0.86      0.00
  -37   24    8     -4.50      0.00
  -34   24    8      0.10      0.00
  -31   24    8     10.54      0.00
  -28   24    8      3.74      0.00
  -25   24    8     -1.22      0.00
  -22   24    8     -2.31      0.00
  -19   24    8      2.75      0.00
  -16   24    8     -2.73      0.00
  -13   24    8     -1.98      0.00
  -10   24    8      0.75      0.00
   -7   24    8      2.11      0.00
   -4   24    8     -3.99      0.00
   -1   24    8     -2.57      0.00
    2   24    8     -6.15      0.00
    5   24    8     -5.95      0.00
    8   24    8      0.99      0.00
   11   24    8     -0.18      0.00
   14   24    8     -4.06      0.00
  -39   25    8     -3.33      0.00
  -36   25    8     -7.23      0.00
  -33   25    8      7.73      0.00
  -30   25    8      9.80      0.00
  -27   25    8      2.06      0.00
  -24   25    8     -4.12      0.00
  -21   25    8     -4.04      0.00
  -18   25    8     -2.79      0.00
  -15   25    8     -4.25      0.00
  -12   25    8      1.30      0.00
   -9   25    8      5.60      0.00
   -6   25    8      0.11      0.00
   -3   25    8     -3.50      0.00
    0   25    8     -3.11      0.00
    3   25    8     -6.29      0.00
    6   25    8     -0.49      0.00
    9   25    8      4.23      0.00
   12   25    8     -1.09      0.00
  -38   26    8     -9.12      0.00
  -35   26    8     -1.49      0.00
  -32   26    8     10.73      0.00
  -29   26    8      6.44      0.00
  -26   26    8     -2.58      0.00
  -23   26    8     -7.81      0.00
  -20   26    8     -7.45      0.00
  -17   26    8     -5.48      0.00
  -14   26    8     -2.82      0.00
  -11   26    8      5.91      0.00
   -8   26    8      5.09      0.00
   -5   26    8     -2.79      0.00
   -2   26    8     -2.14      0.00
    1   26    8     -4.35      0.00
    4   26    8     -2.36      0.00
    7   26    8      4.08      0.00
   10   26    8      4.35      0.00
  -37   27    8     -7.56      0.00
  -34   27    8      4.05      0.00
  -31   27    8      9.38      0.00
  -28   27    8      0.00      0.00
  -25   27    8     -6.33      0.00
  -22   27    8    -10.48      0.00
  -19   27    8     -6.04      0.00
  -16   27    8     -5.53      0.00
  -13   27    8      1.25      0.00
  -10   27    8      6.35      0.00
   -7   27    8      1.15      0.00
   -4   27    8     -3.47      0.00
   -1   27    8     -1.43      0.00
    2   27    8     -3.15      0.00
    5   27    8      2.22      0.00
    8   27    8      4.23      0.00
   11   27    8      4.12      0.00
  -36   28    8     -2.31      0.00
  -33   28    8      5.17      0.00
  -30   28    8      4.50      0.00
  -27   28    8     -5.56      0.00
  -24   28    8     -6.57      0.00
  -21   28    8     -6.94      0.00
  -18   28    8     -1.43      0.00
  -15   28    8     -4.06      0.00
  -12   28    8      3.73      0.00
   -9   28    8      2.75      0.00
   -6   28    8     -1.64      0.00
   -3   28    8     -2.48      0.00
    0   28    8     -0.67      0.00
    3   28    8      0.52      0.00
    6   28    8      1.65      0.00
    9   28    8      3.04      0.00
  -35   29    8     -1.31      0.00
  -32   29    8      4.40      0.00
  -29   29    8     -3.32      0.00
  -26   29    8     -4.17      0.00
  -23   29    8     -3.56      0.00
  -20   29    8      3.10      0.00
  -17   29    8     -0.82      0.00
  -14   29    8     -0.81      0.00
  -11   29    8      1.32      0.00
   -8   29    8      0.91      0.00
   -5   29    8     -3.29      0.00
   -2   29    8     -0.13      0.00
    1   29    8      1.55      0.00
    4   29    8      1.35      0.00
    7   29    8     -2.42      0.00
  -37   30    8     -1.57      0.00
  -34   30    8     -2.25      0.00
  -31   30    8      0.09      0.00
  -28   30    8     -6.26      0.00
  -25   30    8      0.50      0.00
  -22   30    8      4.02      0.00
  -19   30    8      8.04      0.00
  -16   30    8     -1.72      0.00
  -13   30    8      0.34      0.00
  -10   30    8     -0.45      0.00
   -7   30    8      0.40      0.00
   -4   30    8     -3.08      0.00
   -1   30    8      3.35      0.00
    2   30    8      3.40      0.00
    5   30    8     -3.48      0.00
  -36   31    8     -4.65      0.00
  -33   31    8     -2.62      0.00
  -30   31    8     -5.59      0.00
  -27   31    8     -2.38      0.00
  -24   31    8      3.78      0.00
  -21   31    8     10.47      0.00
  -18   31    8      4.06      0.00
  -15   31    8      0.22      0.00
  -12   31    8     -1.21      0.00
   -9   31    8      2.10      0.00
   -6   31    8     -1.43      0.00
   -3   31    8      0.51      0.00
    0   31    8      6.31      0.00
    3   31    8      0.65      0.00
  -35   32    8     -7.06      0.00
  -32   32    8     -4.15      0.00
  -29   32    8     -6.38      0.00
  -26   32    8      0.87      0.00
  -23   32    8      5.58      0.00
  -20   32    8      8.14      0.00
  -17   32    8      1.72      0.00
  -14   32    8      1.53      0.00
  -11   32    8      0.08      0.00
   -8   32    8      3.97      0.00
   -5   32    8     -1.99      0.00
   -2   32    8      5.34      0.00
    1   32    8      5.59      0.00
    4   32    8     -4.74      0.00
  -34   33    8     -6.36      0.00
  -31   33    8     -5.02      0.00
  -28   33    8     -3.59      0.00
  -25   33    8      0.57      0.00
  -22   33    8      3.81      0.00
  -19   33    8      3.56      0.00
  -16   33    8      4.33      0.00
  -13   33    8      0.80      0.00
  -10   33    8      4.50      0.00
   -7   33    8      2.29      0.00
   -4   33    8      0.57      0.00
   -1   33    8      7.31      0.00
    2   33    8      0.45      0.00
  -33   34    8     -3.50      0.00
  -30   34    8     -3.35      0.00
  -27   34    8     -1.49      0.00
  -24   34    8     -2.00      0.00
  -21   34    8      0.68      0.00
  -18   34    8      5.32      0.00
  -15   34    8      4.60      0.00
  -12   34    8      1.62      0.00
   -9   34    8      6.49      0.00
   -6   34    8     -0.06      0.00
   -3   34    8      3.68      0.00
    0   34    8      4.15      0.00
  -32   35    8     -0.07      0.00
  -29   35    8     -0.13      0.00
  -26   35    8     -1.56      0.00
  -23   35    8     -4.83      0.00
  -20   35    8      2.98      0.00
  -17   35    8      7.47      0.00
  -14   35    8      0.98      0.00
  -11   35    8      4.11      0.00
   -8   35    8      3.75      0.00
   -5   35    8     -0.54      0.00
   -2   35    8      3.97      0.00
  -31   36    8      2.68      0.00
  -28   36    8      3.04      0.00
  -25   36    8     -4.45      0.00
  -22   36    8     -3.00      0.00
  -19   36    8      7.48      0.00
  -16   36    8      2.61      0.00
  -13   36    8     -1.14      0.00
  -10   36    8      4.36      0.00
   -7   36    8     -0.57      0.00
   -4   36    8      0.58      0.00
  -30   37    8      5.68      0.00
  -27   37    8      2.32      0.00
  -24   37    8     -6.49      0.00
  -21   37    8      3.08      0.00
  -18   37    8      4.90      0.00
  -15   37    8     -4.57      0.00
  -12   37    8     -0.04      0.00
   -9   37    8      0.73      0.00
  -26   38    8     -2.76      0.00
  -23   38    8     -3.30      0.00
  -20   38    8      5.14      0.00
  -17   38    8     -3.71      0.00
  -14   38    8     -6.03      0.00
  -11   38    8      0.26      0.00
  -25   39    8     -5.35      0.00
  -22   39    8      1.27      0.00
  -19   39    8      0.36      0.00
  -16   39    8     -8.88      0.00
    0    0    9     -5.03      0.00
    1    1    9     -1.89      0.00
   -1    2    9     -1.80      0.00
    2    2    9      2.20      0.00
   -3    3    9      3.06      0.00
    0    3    9     -0.42      0.00
    3    3    9      2.60      0.00
   -5    4    9      3.44      0.00
   -2    4    9      3.23      0.00
    1    4    9     -0.51      0.00
    4    4    9      1.72      0.00
   -7    5    9      0.66      0.00
   -4    5    9      4.91      0.00
   -1    5    9      1.46      0.00
    2    5    9      0.22      0.00
    5    5    9     -1.82      0.00
   -9    6    9     -1.06      0.00
   -6    6    9      0.08      0.00
   -3    6    9      7.48      0.00
    0    6    9     -0.94      0.00
    3    6    9      1.85      0.00
    6    6    9     -6.90      0.00
  -11    7    9     -3.98      0.00
   -8    7    9     -2.01      0.00
   -5    7    9      5.13      0.00
   -2    7    9      6.22      0.00
    1    7    9      0.74      0.00
    4    7    9     -0.31      0.00
    7    7    9     -5.86      0.00
  -13    8    9     -4.96      0.00
  -10    8    9     -0.64      0.00
   -7    8    9     -0.71      0.00
   -4    8    9     10.36      0.00
   -1    8    9      3.10      0.00
    2    8    9      3.14      0.00
    5    8    9     -2.95      0.00
    8    8    9     -0.83      0.00
  -15    9    9     -1.45      0.00
  -12    9    9     -0.17      0.00
   -9    9    9     -0.96      0.00
   -6    9    9      4.59      0.00
   -3    9    9      9.11      0.00
    0    9    9      1.76      0.00
    3    9    9      1.41      0.00
    6    9    9     -0.87      0.00
    9    9    9     -0.22      0.00
  -17   10    9     -1.35      0.00
  -14   10    9      2.75      0.00
  -11   10    9     -0.24      0.00
   -8   10    9     -0.11      0.00
   -5   10    9      7.06      0.00
   -2   10    9      4.30      0.00
    1   10    9     -1.02      0.00
    4   10    9     -0.88      0.00
    7   10    9      1.47      0.00
   10   10    9     -1.00      0.00
  -19   11    9     -6.00      0.00
  -16   11    9      5.10      0.00
  -13   11    9      1.67      0.00
  -10   11    9     -1.56      0.00
   -7   11    9      0.97      0.00
   -4   11    9      5.44      0.00
   -1   11    9     -2.17      0.00
    2   11    9     -5.13      0.00
    5   11    9     -1.44      0.00
    8   11    9      1.25      0.00
   11   11    9      3.03      0.00
  -21   12    9     -5.60      0.00
  -18   12    9     -0.34      0.00
  -15   12    9      8.26      0.00
  -12   12    9     -3.09      0.00
   -9   12    9     -0.81      0.00
   -6   12    9      0.59      0.00
   -3   12    9      1.70      0.00
    0   12    9     -9.62      0.00
    3   12    9     -5.99      0.00
    6   12    9     -2.47      0.00
    9   12    9      3.39      0.00
   12   12    9      7.47      0.00
  -23   13    9      1.17      0.00
  -20   13    9     -6.98      0.00
  -17   13    9     10.35      0.00
  -14   13    9      1.85      0.00
  -11   13    9     -2.62      0.00
   -8   13    9     -1.52      0.00
   -5   13    9      1.26      0.00
   -2   13    9     -5.65      0.00
    1   13    9    -11.30      0.00
    4   13    9     -4.58      0.00
    7   13    9     -1.87      0.00
   10   13    9      8.21      0.00
   13   13    9      5.10      0.00
  -25   14    9      5.46      0.00
  -22   14    9     -5.49      0.00
  -19   14    9      3.06      0.00
  -16   14    9     10.82      0.00
  -13   14    9     -2.88      0.00
  -10   14    9     -0.31      0.00
   -7   14    9     -2.37      0.00
   -4   14    9     -0.08      0.00
   -1   14    9    -11.45      0.00
    2   14    9     -4.72      0.00
    5   14    9     -3.94      0.00
    8   14    9      3.40      0.00
   11   14    9      9.18      0.00
   14   14    9     -3.94      0.00
  -27   15    9      2.06      0.00
  -24   15    9      0.44      0.00
  -21   15    9     -3.61      0.00
  -18   15    9     11.03      0.00
  -15   15    9      3.74      0.00
  -12   15    9     -0.74      0.00
   -9   15    9     -2.14      0.00
   -6   15    9     -1.54      0.00
   -3   15    9     -5.94      0.00
    0   15    9     -6.61      0.00
    3   15    9      1.74      0.00
    6   15    9     -2.00      0.00
    9   15    9      9.49      0.00
   12   15    9      2.87      0.00
   15   15    9    -11.80      0.00
  -29   16    9     -6.04      0.00
  -26   16    9      3.36      0.00
  -23   16    9     -3.71      0.00
  -20   16    9      3.52      0.00
  -17   16    9      9.20      0.00
  -14   16    9      0.90      0.00
  -11   16    9     -0.21      0.00
   -8   16    9     -4.64      0.00
   -5   16    9     -3.28      0.00
   -2   16    9     -7.83      0.00
    1   16    9      4.52      0.00
    4   16    9      1.88      0.00
    7   16    9      3.20      0.00
   10   16    9     10.01      0.00
   13   16    9     -6.40      0.00
   16   16    9     -9.11      0.00
  -31   17    9    -10.07      0.00
  -28   17    9      1.11      0.00
  -25   17    9     -0.75      0.00
  -22   17    9     -1.78      0.00
  -19   17    9      7.29      0.00
  -16   17    9      4.66      0.00
  -13   17    9      1.77      0.00
  -10   17    9     -4.18      0.00
   -7   17    9     -4.72      0.00
   -4   17    9     -6.89      0.00
   -1   17    9     -0.44      0.00
    2   17    9      8.52      0.00
    5   17    9     -0.50      0.00
    8   17    9      8.62      0.00
   11   17    9      3.71      0.00
   14   17    9     -9.58      0.00
   17   17    9      3.41      0.00
  -33   18    9     -3.37      0.00
  -30   18    9     -3.59      0.00
  -27   18    9      1.45      0.00
  -24   18    9     -2.41      0.00
  -21   18    9      3.55      0.00
  -18   18    9      6.27      0.00
  -15   18    9      3.73      0.00
  -12   18    9     -0.44      0.00
   -9   18    9     -5.66      0.00
   -6   18    9     -4.37      0.00
   -3   18    9     -5.26      0.00
    0   18    9      6.48      0.00
    3   18    9      2.76      0.00
    6   18    9      0.33      0.00
    9   18    9      9.55      0.00
   12   18    9     -3.68      0.00
   15   18    9     -2.36      0.00
   18   18    9     13.36      0.00
  -35   19    9      8.78      0.00
  -32   19    9     -4.28      0.00
  -29   19    9      0.50      0.00
  -26   19    9     -0.51      0.00
  -23   19    9      1.23      0.00
  -20   19    9      7.69      0.00
  -17   19    9      3.81      0.00
  -14   19    9      4.00      0.00
  -11   19    9     -3.83      0.00
   -8   19    9     -1.50      0.00
   -5   19    9     -3.16      0.00
   -2   19    9      0.38      0.00
    1   19    9      4.14      0.00
    4   19    9     -3.42      0.00
    7   19    9      4.35      0.00
   10   19    9      4.88      0.00
   13   19    9     -4.36      0.00
   16   19    9      7.47      0.00
  -37   20    9     14.75      0.00
  -34   20    9      1.64      0.00
  -31   20    9     -2.12      0.00
  -28   20    9      0.18      0.00
  -25   20    9      0.13      0.00
  -22   20    9      7.95      0.00
  -19   20    9      6.19      0.00
  -16   20    9      3.37      0.00
  -13   20    9      1.62      0.00
  -10   20    9     -1.34      0.00
   -7   20    9      3.80      0.00
   -4   20    9      0.33      0.00
   -1   20    9      1.74      0.00
    2   20    9     -1.86      0.00
    5   20    9     -2.98      0.00
    8   20    9      7.03      0.00
   11   20    9     -0.66      0.00
   14   20    9      1.80      0.00
   17   20    9      9.34      0.00
  -36   21    9      8.28      0.00
  -33   21    9     -1.46      0.00
  -30   21    9     -2.88      0.00
  -27   21    9     -0.05      0.00
  -24   21    9      3.52      0.00
  -21   21    9     11.07      0.00
  -18   21    9      0.79      0.00
  -15   21    9      4.56      0.00
  -12   21    9     -0.80      0.00
   -9   21    9      6.04      0.00
   -6   21    9      6.71      0.00
   -3   21    9      2.70      0.00
    0   21    9     -0.75      0.00
    3   21    9     -2.68      0.00
    6   21    9      2.30      0.00
    9   21    9      5.05      0.00
   12   21    9     -1.11      0.00
   15   21    9      6.09      0.00
  -35   22    9      2.58      0.00
  -32   22    9     -4.97      0.00
  -29   22    9     -2.91      0.00
  -26   22    9     -0.82      0.00
  -23   22    9      8.28      0.00
  -20   22    9      4.97      0.00
  -17   22    9     -0.07      0.00
  -14   22    9      3.52      0.00
  -11   22    9      1.27      0.00
   -8   22    9     10.48      0.00
   -5   22    9      7.28      0.00
   -2   22    9      1.59      0.00
    1   22    9      0.52      0.00
    4   22    9      1.60      0.00
    7   22    9      6.00      0.00
   10   22    9      0.90      0.00
   13   22    9      2.34      0.00
  -37   23    9      5.61      0.00
  -34   23    9     -1.36      0.00
  -31   23    9     -7.23      0.00
  -28   23    9     -2.31      0.00
  -25   23    9     -0.75      0.00
  -22   23    9      8.47      0.00
  -19   23    9     -2.19      0.00
  -16   23    9      4.27      0.00
  -13   23    9      0.71      0.00
  -10   23    9      5.02      0.00
   -7   23    9      9.48      0.00
   -4   23    9      5.37      0.00
   -1   23    9      1.77      0.00
    2   23    9      5.85      0.00
    5   23    9      5.40      0.00
    8   23    9      4.31      0.00
   11   23    9     -0.77      0.00
   14   23    9      3.29      0.00
  -36   24    9      4.07      0.00
  -33   24    9     -5.37      0.00
  -30   24    9     -4.32      0.00
  -27   24    9     -4.02      0.00
  -24   24    9      2.17      0.00
  -21   24    9      2.99      0.00
  -18   24    9      0.36      0.00
  -15   24    9      6.41      0.00
  -12   24    9     -0.56      0.00
   -9   24    9      5.39      0.00
   -6   24    9      5.96      0.00
   -3   24    9      2.47      0.00
    0   24    9      6.09      0.00
    3   24    9      8.54      0.00
    6   24    9      4.97      0.00
    9   24    9     -0.06      0.00
   12   24    9     -0.45      0.00
  -35   25    9      2.09      0.00
  -32   25    9     -3.91      0.00
  -29   25    9     -1.72      0.00
  -26   25    9     -3.49      0.00
  -23   25    9      3.90      0.00
  -20   25    9      1.20      0.00
  -17   25    9      7.85      0.00
  -14   25    9      4.53      0.00
  -11   25    9     -0.50      0.00
   -8   25    9      3.21      0.00
   -5   25    9      1.59      0.00
   -2   25    9      2.10      0.00
    1   25    9      9.10      0.00
    4   25    9      5.82      0.00
    7   25    9      1.46      0.00
   10   25    9     -2.97      0.00
  -34   26    9      1.82      0.00
  -31   26    9      1.14      0.00
  -28   26    9     -0.85      0.00
  -25   26    9      0.20      0.00
  -22   26    9      3.88      0.00
  -19   26    9      5.45      0.00
  -16   26    9     11.04      0.00
  -13   26    9      1.87      0.00
  -10   26    9      0.41      0.00
   -7   26    9      0.10      0.00
   -4   26    9     -1.71      0.00
   -1   26    9      3.37      0.00
    2   26    9      6.29      0.00
    5   26    9      1.33      0.00
    8   26    9     -1.33      0.00
  -33   27    9      5.70      0.00
  -30   27    9      3.36      0.00
  -27   27    9      1.84      0.00
  -24   27    9      1.93      0.00
  -21   27    9      4.32      0.00
  -18   27    9      8.19      0.00
  -15   27    9      9.33      0.00
  -12   27    9      1.38      0.00
   -9   27    9      1.50      0.00
   -6   27    9     -3.40      0.00
   -3   27    9     -2.21      0.00
    0   27    9      2.17      0.00
    3   27    9      0.94      0.00
    6   27    9     -0.17      0.00
  -35   28    9      8.36      0.00
  -32   28    9      7.07      0.00
  -29   28    9      5.13      0.00
  -26   28    9      2.51      0.00
  -23   28    9      1.12      0.00
  -20   28    9      2.06      0.00
  -17   28    9      7.50      0.00
  -14   28    9      6.06      0.00
  -11   28    9      4.04      0.00
   -8   28    9     -0.21      0.00
   -5   28    9     -4.26      0.00
   -2   28    9     -2.11      0.00
    1   28    9     -1.07      0.00
    4   28    9     -1.09      0.00
    7   28    9      1.51      0.00
  -34   29    9     10.55      0.00
  -31   29    9      5.22      0.00
  -28   29    9      6.66      0.00
  -25   29    9     -1.12      0.00
  -22   29    9     -2.04      0.00
  -19   29    9     -2.28      0.00
  -16   29    9      5.51      0.00
  -13   29    9      4.77      0.00
  -10   29    9      5.29      0.00
   -7   29    9     -2.89      0.00
   -4   29    9     -2.18      0.00
   -1   29    9     -3.21      0.00
    2   29    9     -2.54      0.00
    5   29    9      1.69      0.00
  -33   30    9      7.17      0.00
  -30   30    9      5.78      0.00
  -27   30    9      3.20      0.00
  -24   30    9     -4.49      0.00
  -21   30    9     -7.15      0.00
  -18   30    9     -3.44      0.00
  -15   30    9      2.40      0.00
  -12   30    9      5.48      0.00
   -9   30    9      1.46      0.00
   -6   30    9     -1.66      0.00
   -3   30    9     -1.09      0.00
    0   30    9     -3.62      0.00
    3   30    9     -0.49      0.00
  -32   31    9      3.39      0.00
  -29   31    9      6.24      0.00
  -26   31    9     -1.81      0.00
  -23   31    9     -5.65      0.00
  -20   31    9     -8.81      0.00
  -17   31    9     -3.61      0.00
  -14   31    9     -0.17      0.00
  -11   31    9      2.99      0.00
   -8   31    9     -2.12      0.00
   -5   31    9      1.44      0.00
   -2   31    9     -1.62      0.00
    1   31    9     -2.01      0.00
  -31   32    9      3.38      0.00
  -28   32    9      3.35      0.00
  -25   32    9     -2.26      0.00
  -22   32    9     -4.38      0.00
  -19   32    9     -7.10      0.00
  -16   32    9     -6.52      0.00
  -13   32    9     -2.11      0.00
  -10   32    9     -3.02      0.00
   -7   32    9     -1.06      0.00
   -4   32    9      1.98      0.00
   -1   32    9     -1.45      0.00
  -30   33    9      3.17      0.00
  -27   33    9      1.02      0.00
  -24   33    9      1.35      0.00
  -21   33    9     -1.88      0.00
  -18   33    9     -9.02      0.00
  -15   33    9     -9.17      0.00
  -12   33    9     -6.00      0.00
   -9   33    9     -6.08      0.00
   -6   33    9      1.04      0.00
   -3   33    9      0.92      0.00
  -29   34    9      0.92      0.00
  -26   34    9      1.88      0.00
  -23   34    9      5.28      0.00
  -20   34    9     -4.29      0.00
  -17   34    9    -13.14      0.00
  -14   34    9     -9.85      0.00
  -11   34    9     -9.82      0.00
   -8   34    9     -4.34      0.00
   -5   34    9      1.29      0.00
  -28   35    9     -1.48      0.00
  -25   35    9      4.76      0.00
  -22   35    9      3.87      0.00
  -19   35    9    -11.55      0.00
  -16   35    9    -12.50      0.00
  -13   35    9    -10.47      0.00
  -10   35    9     -9.24      0.00
   -7   35    9     -1.55      0.00
  -24   36    9      6.08      0.00
  -21   36    9     -4.58      0.00
  -18   36    9    -13.66      0.00
  -15   36    9     -8.33      0.00
  -12   36    9    -10.24      0.00
  -23   37    9      1.72      0.00
  -20   37    9    -11.04      0.00
  -17   37    9     -7.52      0.00
  -14   37    9     -6.03      0.00
   -1    1   10      1.21      0.00
   -3    2   10     -0.78      0.00
    0    2   10      0.88      0.00
   -5    3   10      1.15      0.00
   -2    3   10     -2.39      0.00
    1    3   10      2.31      0.00
   -7    4   10      2.76      0.00
   -4    4   10     -1.42      0.00
   -1    4   10     -0.20      0.00
    2    4   10      2.77      0.00
   -9    5   10      1.84      0.00
   -6    5   10      5.01      0.00
   -3    5   10     -3.18      0.00
    0    5   10      3.07      0.00
    3    5   10     -0.18      0.00
  -11    6   10      1.69      0.00
   -8    6   10      6.42      0.00
   -5    6   10      2.89      0.00
   -2    6   10     -2.31      0.00
    1    6   10      1.51      0.00
    4    6   10     -1.26      0.00
  -13    7   10     -0.17      0.00
  -10    7   10      2.93      0.00
   -7    7   10      8.63      0.00
   -4    7   10     -2.40      0.00
   -1    7   10     -1.59      0.00
    2    7   10     -2.11      0.00
    5    7   10     -0.70      0.00
  -15    8   10     -3.15      0.00
  -12    8   10     -0.43      0.00
   -9    8   10      5.10      0.00
   -6    8   10      4.48      0.00
   -3    8   10     -6.32      0.00
    0    8   10     -2.59      0.00
    3    8   10     -2.80      0.00
    6    8   10     -3.63      0.00
  -17    9   10     -0.43      0.00
  -14    9   10     -3.57      0.00
  -11    9   10     -0.50      0.00
   -8    9   10      5.22      0.00
   -5    9   10     -2.22      0.00
   -2    9   10     -7.39      0.00
    1    9   10     -1.78      0.00
    4    9   10     -4.05      0.00
    7    9   10     -5.29      0.00
  -19   10   10      3.92      0.00
  -16   10   10     -1.97      0.00
  -13   10   10     -4.36      0.00
  -10   10   10      0.75      0.00
   -7   10   10      2.75      0.00
   -4   10   10     -6.97      0.00
   -1   10   10     -4.03      0.00
    2   10   10     -0.66      0.00
    5   10   10     -5.75      0.00
    8   10   10     -1.72      0.00
  -21   11   10      0.20      0.00
  -18   11   10      5.84      0.00
  -15   11   10     -6.67      0.00
  -12   11   10     -1.74      0.00
   -9   11   10      0.94      0.00
   -6   11   10     -0.05      0.00
   -3   11   10     -7.31      0.00
    0   11   10      2.10      0.00
    3   11   10     -2.53      0.00
    6   11   10     -1.70      0.00
    9   11   10     -1.24      0.00
  -23   12   10     -8.02      0.00
  -20   12   10      9.09      0.00
  -17   12   10     -2.61      0.00
  -14   12   10     -5.52      0.00
  -11   12   10     -0.64      0.00
   -8   12   10      1.39      0.00
   -5   12   10     -3.18      0.00
   -2   12   10     -1.55      0.00
    1   12   10      3.39      0.00
    4   12   10     -1.74      0.00
    7   12   10      3.69      0.00
   10   12   10     -7.80      0.00
  -25   13   10    -10.08      0.00
  -22   13   10      2.32      0.00
  -19   13   10      4.95      0.00
  -16   13   10     -8.95      0.00
  -13   13   10     -1.87      0.00
  -10   13   10     -1.72      0.00
   -7   13   10      1.26      0.00
   -4   13   10     -3.77      0.00
   -1   13   10      4.71      0.00
    2   13   10     -0.86      0.00
    5   13   10      4.95      0.00
    8   13   10      0.42      0.00
   11   13   10    -12.19      0.00
  -27   14   10     -2.69      0.00
  -24   14   10     -6.46      0.00
  -21   14   10      6.60      0.00
  -18   14   10     -5.63      0.00
  -15   14   10     -6.55      0.00
  -12   14   10     -2.91      0.00
   -9   14   10     -1.21      0.00
   -6   14   10     -1.01      0.00
   -3   14   10      1.02      0.00
    0   14   10      2.77      0.00
    3   14   10     -1.75      0.00
    6   14   10      8.63      0.00
    9   14   10     -8.59      0.00
   12   14   10     -6.69      0.00
  -29   15   10      8.88      0.00
  -26   15   10     -9.32      0.00
  -23   15   10      1.87      0.00
  -20   15   10      0.75      0.00
  -17   15   10     -8.11      0.00
  -14   15   10     -4.52      0.00
  -11   15   10     -4.67      0.00
   -8   15   10     -0.65      0.00
   -5   15   10     -0.84      0.00
   -2   15   10      4.93      0.00
    1   15   10     -4.46      0.00
    4   15   10      3.45      0.00
    7   15   10      2.85      0.00
   10   15   10    -11.91      0.00
   13   15   10      5.68      0.00
  -31   16   10     15.06      0.00
  -28   16   10     -4.55      0.00
  -25   16   10     -4.37      0.00
  -22   16   10      4.32      0.00
  -19   16   10     -3.51      0.00
  -16   16   10     -5.12      0.00
  -13   16   10     -5.91      0.00
  -10   16   10     -3.00      0.00
   -7   16   10     -1.28      0.00
   -4   16   10      4.01      0.00
   -1   16   10      1.36      0.00
    2   16   10     -5.99      0.00
    5   16   10      7.81      0.00
    8   16   10     -6.18      0.00
   11   16   10     -5.29      0.00
   14   16   10     15.31      0.00
  -33   17   10     10.67      0.00
  -30   17   10      3.86      0.00
  -27   17   10     -8.73      0.00
  -24   17   10      3.67      0.00
  -21   17   10      2.24      0.00
  -18   17   10     -2.04      0.00
  -15   17   10     -4.68      0.00
  -12   17   10     -4.70      0.00
   -9   17   10     -1.58      0.00
   -6   17   10      0.44      0.00
   -3   17   10      6.96      0.00
    0   17   10     -4.21      0.00
    3   17   10      1.48      0.00
    6   17   10      6.76      0.00
    9   17   10     -9.62      0.00
   12   17   10      5.53      0.00
   15   17   10     14.75      0.00
  -35   18   10      1.78      0.00
  -32   18   10      7.76      0.00
  -29   18   10     -7.78      0.00
  -26   18   10     -2.05      0.00
  -23   18   10      6.20      0.00
  -20   18   10      0.66      0.00
  -17   18   10     -0.56      0.00
  -14   18   10     -4.83      0.00
  -11   18   10     -0.77      0.00
   -8   18   10     -2.73      0.00
   -5   18   10      4.50      0.00
   -2   18   10      4.19      0.00
    1   18   10     -2.10      0.00
    4   18   10     11.09      0.00
    7   18   10      2.18      0.00
   10   18   10     -5.42      0.00
   13   18   10     11.86      0.00
   16   18   10      6.81      0.00
  -34   19   10      4.27      0.00
  -31   19   10     -2.75      0.00
  -28   19   10     -8.51      0.00
  -25   19   10      4.74      0.00
  -22   19   10      3.18      0.00
  -19   19   10     -0.02      0.00
  -16   19   10     -0.83      0.00
  -13   19   10     -1.46      0.00
  -10   19   10     -0.27      0.00
   -7   19   10     -3.43      0.00
   -4   19   10      5.73      0.00
   -1   19   10      1.66      0.00
    2   19   10      7.10      0.00
    5   19   10     15.19      0.00
    8   19   10     -2.20      0.00
   11   19   10      2.50      0.00
   14   19   10     10.33      0.00
  -33   20   10      0.71      0.00
  -30   20   10     -8.85      0.00
  -27   20   10     -2.81      0.00
  -24   20   10      6.35      0.00
  -21   20   10     -2.94      0.00
  -18   20   10      1.55      0.00
  -15   20   10     -0.78      0.00
  -12   20   10      3.02      0.00
   -9   20   10     -4.48      0.00
   -6   20   10     -2.34      0.00
   -3   20   10      3.20      0.00
    0   20   10      3.92      0.00
    3   20   10     14.53      0.00
    6   20   10     11.18      0.00
    9   20   10     -2.93      0.00
   12   20   10      8.31      0.00
  -32   21   10     -4.56      0.00
  -29   21   10     -7.64      0.00
  -26   21   10      3.87      0.00
  -23   21   10      0.99      0.00
  -20   21   10     -4.49      0.00
  -17   21   10      3.68      0.00
  -14   21   10      1.55      0.00
  -11   21   10      3.33      0.00
   -8   21   10     -7.75      0.00
   -5   21   10     -1.85      0.00
   -2   21   10      1.34      0.00
    1   21   10      6.27      0.00
    4   21   10     14.24      0.00
    7   21   10      2.71      0.00
   10   21   10      1.23      0.00
   13   21   10      8.95      0.00
  -34   22   10     -0.71      0.00
  -31   22   10     -5.16      0.00
  -28   22   10     -2.66      0.00
  -25   22   10      7.88      0.00
  -22   22   10     -6.59      0.00
  -19   22   10      1.83      0.00
  -16   22   10      2.51      0.00
  -13   22   10      5.78      0.00
  -10   22   10     -0.10      0.00
   -7   22   10     -6.79      0.00
   -4   22   10     -2.01      0.00
   -1   22   10      0.10      0.00
    2   22   10      4.12      0.00
    5   22   10      7.30      0.00
    8   22   10     -2.43      0.00
   11   22   10      6.53      0.00
  -33   23   10     -1.32      0.00
  -30   23   10     -4.03      0.00
  -27   23   10      5.97      0.00
  -24   23   10      3.80      0.00
  -21   23   10     -5.70      0.00
  -18   23   10      5.43      0.00
  -15   23   10      1.21      0.00
  -12   23   10      8.60      0.00
   -9   23   10     -1.95      0.00
   -6   23   10     -3.35      0.00
   -3   23   10     -1.29      0.00
    0   23   10     -4.06      0.00
    3   23   10      0.24      0.00
    6   23   10     -0.56      0.00
    9   23   10     -0.28      0.00
  -32   24   10     -1.43      0.00
  -29   24   10     -0.35      0.00
  -26   24   10     11.08      0.00
  -23   24   10     -3.29      0.00
  -20   24   10      0.79      0.00
  -17   24   10      0.59      0.00
  -14   24   10      3.99      0.00
  -11   24   10      8.45      0.00
   -8   24   10     -0.27      0.00
   -5   24   10      1.63      0.00
   -2   24   10     -2.10      0.00
    1   24   10     -7.89      0.00
    4   24   10     -1.56      0.00
    7   24   10     -3.26      0.00
   10   24   10      4.39      0.00
  -31   25   10     -3.06      0.00
  -28   25   10      6.04      0.00
  -25   25   10      5.69      0.00
  -22   25   10     -4.70      0.00
  -19   25   10      0.66      0.00
  -16   25   10     -3.96      0.00
  -13   25   10      8.00      0.00
  -10   25   10      6.24      0.00
   -7   25   10      4.29      0.00
   -4   25   10      6.26      0.00
   -1   25   10     -4.86      0.00
    2   25   10     -5.36      0.00
    5   25   10     -1.13      0.00
    8   25   10     -0.75      0.00
  -33   26   10     -3.96      0.00
  -30   26   10     -1.35      0.00
  -27   26   10      5.93      0.00
  -24   26   10     -2.64      0.00
  -21   26   10     -3.81      0.00
  -18   26   10     -4.54      0.00
  -15   26   10     -2.32      0.00
  -12   26   10      7.89      0.00
   -9   26   10      3.78      0.00
   -6   26   10     10.96      0.00
   -3   26   10      6.38      0.00
    0   26   10     -3.54      0.00
    3   26   10      1.25      0.00
    6   26   10     -0.14      0.00
  -32   27   10     -5.49      0.00
  -29   27   10      0.81      0.00
  -26   27   10     -1.59      0.00
  -23   27   10     -5.99      0.00
  -20   27   10     -4.15      0.00
  -17   27   10     -5.73      0.00
  -14   27   10      0.88      0.00
  -11   27   10      1.80      0.00
   -8   27   10      5.06      0.00
   -5   27   10     14.20      0.00
   -2   27   10      3.92      0.00
    1   27   10      3.32      0.00
    4   27   10      4.84      0.00
  -31   28   10     -1.48      0.00
  -28   28   10     -3.46      0.00
  -25   28   10     -6.18      0.00
  -22   28   10     -5.07      0.00
  -19   28   10     -1.76      0.00
  -16   28   10     -2.83      0.00
  -13   28   10     -1.12      0.00
  -10   28   10     -4.71      0.00
   -7   28   10      9.12      0.00
   -4   28   10      9.74      0.00
   -1   28   10      4.70      0.00
    2   28   10      8.38      0.00
  -30   29   10     -0.24      0.00
  -27   29   10     -8.30      0.00
  -24   29   10     -4.77      0.00
  -21   29   10     -0.27      0.00
  -18   29   10      2.75      0.00
  -15   29   10     -1.46      0.00
  -12   29   10     -8.27      0.00
   -9   29   10     -4.58      0.00
   -6   29   10      7.71      0.00
   -3   29   10      3.38      0.00
    0   29   10      7.22      0.00
  -29   30   10     -5.16      0.00
  -26   30   10     -6.76      0.00
  -23   30   10     -0.96      0.00
  -20   30   10      6.28      0.00
  -17   30   10      4.81      0.00
  -14   30   10     -4.60      0.00
  -11   30   10    -12.18      0.00
   -8   30   10     -1.83      0.00
   -5   30   10      0.02      0.00
   -2   30   10      1.18      0.00
  -28   31   10     -8.08      0.00
  -25   31   10     -2.73      0.00
  -22   31   10      2.84      0.00
  -19   31   10      9.55      0.00
  -16   31   10      3.41      0.00
  -13   31   10     -8.52      0.00
  -10   31   10     -9.05      0.00
   -7   31   10     -4.09      0.00
   -4   31   10     -5.17      0.00
  -27   32   10     -6.09      0.00
  -24   32   10     -1.24      0.00
  -21   32   10      4.74      0.00
  -18   32   10      9.56      0.00
  -15   32   10      0.35      0.00
  -12   32   10     -7.15      0.00
   -9   32   10     -6.09      0.00
   -6   32   10     -7.71      0.00
  -26   33   10     -3.80      0.00
  -23   33   10     -2.37      0.00
  -20   33   10      6.22      0.00
  -17   33   10      8.31      0.00
  -14   33   10     -0.76      0.00
  -11   33   10     -2.83      0.00
   -8   33   10     -6.60      0.00
  -22   34   10     -2.34      0.00
  -19   34   10      9.44      0.00
  -16   34   10      5.60      0.00
  -13   34   10      1.61      0.00
  -10   34   10     -1.89      0.00
  -18   35   10     10.11      0.00
    0    1   11      1.33      0.00
   -2    2   11      4.07      0.00
    1    2   11     -0.54      0.00
   -4    3   11      2.63      0.00
   -1    3   11      3.85      0.00
    2    3   11     -5.28      0.00
   -6    4   11     -2.70      0.00
   -3    4   11      8.57      0.00
    0    4   11     -2.93      0.00
    3    4   11     -6.43      0.00
   -8    5   11     -3.55      0.00
   -5    5   11      3.67      0.00
   -2    5   11      5.94      0.00
    1    5   11     -8.10      0.00
    4    5   11     -3.79      0.00
  -10    6   11     -0.70      0.00
   -7    6   11     -2.00      0.00
   -4    6   11      7.47      0.00
   -1    6   11     -1.24      0.00
    2    6   11     -7.53      0.00
    5    6   11     -0.30      0.00
  -12    7   11      2.67      0.00
   -9    7   11     -0.82      0.00
   -6    7   11      1.37      0.00
   -3    7   11      5.88      0.00
    0    7   11     -5.38      0.00
    3    7   11     -4.80      0.00
    6    7   11      5.67      0.00
  -14    8   11      5.42      0.00
  -11    8   11      1.55      0.00
   -8    8   11      0.21      0.00
   -5    8   11      3.32      0.00
   -2    8   11      2.60      0.00
    1    8   11     -7.00      0.00
    4    8   11      1.58      0.00
    7    8   11     10.11      0.00
  -16    9   11      3.32      0.00
  -13    9   11      1.89      0.00
  -10    9   11      2.08      0.00
   -7    9   11      0.42      0.00
   -4    9   11      3.58      0.00
   -1    9   11     -1.64      0.00
    2    9   11     -4.84      0.00
    5    9   11     10.80      0.00
    8    9   11      7.07      0.00
  -18   10   11     -1.69      0.00
  -15   10   11      0.28      0.00
  -12   10   11      0.13      0.00
   -9   10   11      2.38      0.00
   -6   10   11     -1.45      0.00
   -3   10   11      2.52      0.00
    0   10   11     -6.26      0.00
    3   10   11      4.86      0.00
    6   10   11     12.26      0.00
    9   10   11      2.91      0.00
  -20   11   11     -0.66      0.00
  -17   11   11     -3.32      0.00
  -14   11   11     -2.16      0.00
  -11   11   11      0.84      0.00
   -8   11   11     -0.96      0.00
   -5   11   11     -2.44      0.00
   -2   11   11     -2.33      0.00
    1   11   11     -3.22      0.00
    4   11   11     12.73      0.00
    7   11   11      4.60      0.00
   10   11   11      5.13      0.00
  -22   12   11      6.23      0.00
  -19   12   11     -3.55      0.00
  -16   12   11     -1.81      0.00
  -13   12   11     -3.16      0.00
  -10   12   11      1.49      0.00
   -7   12   11     -5.72      0.00
   -4   12   11     -3.25      0.00
   -1   12   11     -6.26      0.00
    2   12   11      7.56      0.00
    5   12   11      7.21      0.00
    8   12   11      0.27      0.00
   11   12   11      8.68      0.00
  -24   13   11     10.97      0.00
  -21   13   11      2.62      0.00
  -18   13   11      0.99      0.00
  -15   13   11     -2.15      0.00
  -12   13   11      0.04      0.00
   -9   13   11     -1.23      0.00
   -6   13   11     -7.11      0.00
   -3   13   11     -6.34      0.00
    0   13   11     -0.74      0.00
    3   13   11     11.51      0.00
    6   13   11     -3.93      0.00
    9   13   11      3.45      0.00
   12   13   11      6.51      0.00
  -26   14   11      9.96      0.00
  -23   14   11      9.69      0.00
  -20   14   11      6.25      0.00
  -17   14   11      3.25      0.00
  -14   14   11     -0.31      0.00
  -11   14   11      3.23      0.00
   -8   14   11     -4.09      0.00
   -5   14   11     -7.04      0.00
   -2   14   11     -6.77      0.00
    1   14   11      9.30      0.00
    4   14   11      2.57      0.00
    7   14   11     -6.46      0.00
   10   14   11      5.56      0.00
   13   14   11     -0.46      0.00
  -28   15   11      4.11      0.00
  -25   15   11     13.65      0.00
  -22   15   11      9.98      0.00
  -19   15   11      9.42      0.00
  -16   15   11      2.34      0.00
  -13   15   11      5.05      0.00
  -10   15   11      2.60      0.00
   -7   15   11     -3.80      0.00
   -4   15   11     -8.31      0.00
   -1   15   11     -0.09      0.00
    2   15   11     10.86      0.00
    5   15   11     -7.77      0.00
    8   15   11     -1.37      0.00
   11   15   11      1.62      0.00
   14   15   11     -6.66      0.00
  -30   16   11     -2.73      0.00
  -27   16   11     13.74      0.00
  -24   16   11     10.33      0.00
  -21   16   11     11.97      0.00
  -18   16   11      5.85      0.00
  -15   16   11      5.11      0.00
  -12   16   11      6.93      0.00
   -9   16   11      1.79      0.00
   -6   16   11     -3.28      0.00
   -3   16   11     -7.73      0.00
    0   16   11      7.59      0.00
    3   16   11      2.15      0.00
    6   16   11    -10.31      0.00
    9   16   11      1.92      0.00
   12   16   11     -4.10      0.00
   15   16   11     -6.89      0.00
  -32   17   11     -4.64      0.00
  -29   17   11      8.68      0.00
  -26   17   11     11.19      0.00
  -23   17   11      8.17      0.00
  -20   17   11      8.70      0.00
  -17   17   11      3.47      0.00
  -14   17   11      8.12      0.00
  -11   17   11      3.96      0.00
   -8   17   11      3.84      0.00
   -5   17   11     -4.95      0.00
   -2   17   11     -2.73      0.00
    1   17   11      7.63      0.00
    4   17   11     -8.67      0.00
    7   17   11     -8.01      0.00
   10   17   11      0.92      0.00
   13   17   11     -5.52      0.00
  -31   18   11      1.70      0.00
  -28   18   11     11.82      0.00
  -25   18   11      4.68      0.00
  -22   18   11      6.29      0.00
  -19   18   11      4.46      0.00
  -16   18   11      5.13      0.00
  -13   18   11      4.71      0.00
  -10   18   11      3.26      0.00
   -7   18   11      5.74      0.00
   -4   18   11     -5.66      0.00
   -1   18   11      2.79      0.00
    2   18   11     -0.59      0.00
    5   18   11    -16.04      0.00
    8   18   11     -5.21      0.00
   11   18   11     -0.61      0.00
   14   18   11     -1.61      0.00
  -30   19   11      8.58      0.00
  -27   19   11      6.73      0.00
  -24   19   11      0.60      0.00
  -21   19   11      5.80      0.00
  -18   19   11      3.86      0.00
  -15   19   11      3.92      0.00
  -12   19   11     -1.36      0.00
   -9   19   11      8.38      0.00
   -6   19   11      4.47      0.00
   -3   19   11     -1.96      0.00
    0   19   11      3.40      0.00
    3   19   11    -11.40      0.00
    6   19   11    -18.10      0.00
    9   19   11     -1.92      0.00
   12   19   11     -0.45      0.00
  -29   20   11      8.40      0.00
  -26   20   11      0.98      0.00
  -23   20   11      0.54      0.00
  -20   20   11      8.54      0.00
  -17   20   11      1.93      0.00
  -14   20   11     -2.09      0.00
  -11   20   11     -1.02      0.00
   -8   20   11     13.58      0.00
   -5   20   11      3.10      0.00
   -2   20   11      3.73      0.00
    1   20   11     -0.77      0.00
    4   20   11    -18.79      0.00
    7   20   11    -13.08      0.00
   10   20   11      0.77      0.00
  -31   21   11      5.81      0.00
  -28   21   11      5.51      0.00
  -25   21   11     -4.36      0.00
  -22   21   11      7.26      0.00
  -19   21   11      6.58      0.00
  -16   21   11     -2.73      0.00
  -13   21   11     -6.95      0.00
  -10   21   11      6.50      0.00
   -7   21   11     13.26      0.00
   -4   21   11      5.35      0.00
   -1   21   11      6.99      0.00
    2   21   11     -5.23      0.00
    5   21   11    -18.16      0.00
    8   21   11     -3.56      0.00
  -30   22   11      5.15      0.00
  -27   22   11     -0.83      0.00
  -24   22   11     -3.99      0.00
  -21   22   11     12.12      0.00
  -18   22   11     -1.86      0.00
  -15   22   11     -5.88      0.00
  -12   22   11     -5.45      0.00
   -9   22   11     12.41      0.00
   -6   22   11      9.89      0.00
   -3   22   11      8.64      0.00
    0   22   11      8.03      0.00
    3   22   11     -6.89      0.00
    6   22   11     -8.85      0.00
    9   22   11      2.11      0.00
  -29   23   11      3.20      0.00
  -26   23   11     -9.55      0.00
  -23   23   11      3.77      0.00
  -20   23   11      5.10      0.00
  -17   23   11     -6.21      0.00
  -14   23   11     -6.07      0.00
  -11   23   11      0.05      0.00
   -8   23   11     11.31      0.00
   -5   23   11      6.27      0.00
   -2   23   11      9.85      0.00
    1   23   11      7.93      0.00
    4   23   11     -4.54      0.00
    7   23   11      1.61      0.00
  -28   24   11     -4.59      0.00
  -25   24   11     -9.84      0.00
  -22   24   11      6.85      0.00
  -19   24   11     -4.19      0.00
  -16   24   11     -2.92      0.00
  -13   24   11     -4.84      0.00
  -10   24   11      3.67      0.00
   -7   24   11      4.98      0.00
   -4   24   11      1.09      0.00
   -1   24   11      9.71      0.00
    2   24   11      5.25      0.00
    5   24   11      0.64      0.00
  -27   25   11    -11.45      0.00
  -24   25   11     -2.13      0.00
  -21   25   11      1.61      0.00
  -18   25   11     -3.36      0.00
  -15   25   11      0.73      0.00
  -12   25   11     -3.23      0.00
   -9   25   11      3.47      0.00
   -6   25   11     -5.65      0.00
   -3   25   11     -3.53      0.00
    0   25   11      6.73      0.00
    3   25   11      1.24      0.00
  -29   26   11     -5.16      0.00
  -26   26   11     -7.66      0.00
  -23   26   11      2.22      0.00
  -20   26   11     -1.16      0.00
  -17   26   11      2.84      0.00
  -14   26   11      0.50      0.00
  -11   26   11      0.01      0.00
   -8   26   11     -2.27      0.00
   -5   26   11    -17.09      0.00
   -2   26   11     -5.03      0.00
    1   26   11     -0.31      0.00
  -28   27   11     -5.30      0.00
  -25   27   11      0.02      0.00
  -22   27   11      2.23      0.00
  -19   27   11      1.37      0.00
  -16   27   11      4.98      0.00
  -13   27   11      0.45      0.00
  -10   27   11      3.54      0.00
   -7   27   11    -14.41      0.00
   -4   27   11    -20.68      0.00
   -1   27   11     -6.55      0.00
  -27   28   11      1.02      0.00
  -24   28   11      2.64      0.00
  -21   28   11      2.18      0.00
  -18   28   11      2.65      0.00
  -15   28   11      3.41      0.00
  -12   28   11      5.19      0.00
   -9   28   11      0.14      0.00
   -6   28   11    -23.62      0.00
   -3   28   11    -15.51      0.00
  -26   29   11      3.89      0.00
  -23   29   11      2.07      0.00
  -20   29   11      0.79      0.00
  -17   29   11      1.17      0.00
  -14   29   11      4.60      0.00
  -11   29   11      9.29      0.00
   -8   29   11     -9.83      0.00
   -5   29   11    -20.26      0.00
  -22   30   11      1.06      0.00
  -19   30   11     -2.02      0.00
  -16   30   11      1.09      0.00
  -13   30   11      8.89      0.00
  -10   30   11      4.59      0.00
   -7   30   11    -14.13      0.00
  -21   31   11     -0.26      0.00
  -18   31   11     -3.21      0.00
  -15   31   11      4.18      0.00
  -12   31   11      8.13      0.00
   -9   31   11     -3.36      0.00
  -17   32   11     -1.56      0.00
  -14   32   11      5.42      0.00
    0    0   12     -1.22      0.00
    1    1   12     -3.20      0.00
   -1    2   12     -5.33      0.00
    2    2   12     -3.51      0.00
   -3    3   12     -8.37      0.00
    0    3   12     -6.52      0.00
    3    3   12     -1.87      0.00
   -5    4   12     -4.40      0.00
   -2    4   12    -13.00      0.00
    1    4   12     -5.24      0.00
    4    4   12     -1.78      0.00
   -7    5   12      0.21      0.00
   -4    5   12    -10.90      0.00
   -1    5   12    -12.51      0.00
    2    5   12     -4.42      0.00
    5    5   12     -2.50      0.00
   -9    6   12      0.13      0.00
   -6    6   12     -2.20      0.00
   -3    6   12    -14.16      0.00
    0    6   12    -10.17      0.00
    3    6   12     -2.75      0.00
    6    6   12     -4.35      0.00
  -11    7   12     -1.69      0.00
   -8    7   12      1.27      0.00
   -5    7   12     -5.60      0.00
   -2    7   12    -14.32      0.00
    1    7   12     -5.81      0.00
    4    7   12     -1.77      0.00
    7    7   12     -6.14      0.00
  -13    8   12     -2.66      0.00
  -10    8   12      0.19      0.00
   -7    8   12      0.58      0.00
   -4    8   12     -7.87      0.00
   -1    8   12    -11.78      0.00
    2    8   12      0.19      0.00
    5    8   12     -5.10      0.00
    8    8   12     -3.48      0.00
  -15    9   12     -1.13      0.00
  -12    9   12      0.71      0.00
   -9    9   12     -0.51      0.00
   -6    9   12      1.25      0.00
   -3    9   12    -10.17      0.00
    0    9   12     -3.90      0.00
    3    9   12     -0.12      0.00
    6    9   12     -6.86      0.00
    9    9   12      1.60      0.00
  -17   10   12      2.36      0.00
  -14   10   12      2.63      0.00
  -11   10   12     -0.07      0.00
   -8   10   12      1.15      0.00
   -5   10   12      0.53      0.00
   -2   10   12     -7.89      0.00
    1   10   12      1.96      0.00
    4   10   12     -5.68      0.00
    7   10   12     -1.39      0.00
   10   10   12      3.79      0.00
  -19   11   12      3.69      0.00
  -16   11   12      3.40      0.00
  -13   11   12      3.52      0.00
  -10   11   12     -2.02      0.00
   -7   11   12      5.47      0.00
   -4   11   12     -1.71      0.00
   -1   11   12     -0.85      0.00
    2   11   12     -2.09      0.00
    5   11   12     -3.82      0.00
    8   11   12      5.08      0.00
   11   11   12      4.33      0.00
  -21   12   12      2.81      0.00
  -18   12   12      1.02      0.00
  -15   12   12      4.08      0.00
  -12   12   12     -0.63      0.00
   -9   12   12      0.71      0.00
   -6   12   12      6.60      0.00
   -3   12   12     -0.06      0.00
    0   12   12      0.51      0.00
    3   12   12     -6.02      0.00
    6   12   12      6.54      0.00
    9   12   12      6.77      0.00
   12   12   12      5.40      0.00
  -23   13   12      2.38      0.00
  -20   13   12     -2.78      0.00
  -17   13   12     -1.13      0.00
  -14   13   12      0.95      0.00
  -11   13   12     -4.04      0.00
   -8   13   12      4.92      0.00
   -5   13   12      5.46      0.00
   -2   13   12      2.86      0.00
    1   13   12     -4.81      0.00
    4   13   12      1.69      0.00
    7   13   12     13.25      0.00
   10   13   12      6.73      0.00
   13   13   12      5.50      0.00
  -25   14   12      0.76      0.00
  -22   14   12     -2.94      0.00
  -19   14   12     -8.77      0.00
  -16   14   12     -1.66      0.00
  -13   14   12     -5.78      0.00
  -10   14   12     -2.46      0.00
   -7   14   12      5.43      0.00
   -4   14   12      6.19      0.00
   -1   14   12      0.56      0.00
    2   14   12     -4.46      0.00
    5   14   12     13.61      0.00
    8   14   12     11.78      0.00
   11   14   12      7.55      0.00
   14   14   12      4.82      0.00
  -27   15   12     -1.94      0.00
  -24   15   12     -1.04      0.00
  -21   15   12    -10.63      0.00
  -18   15   12     -7.40      0.00
  -15   15   12     -5.97      0.00
  -12   15   12     -8.55      0.00
   -9   15   12     -0.29      0.00
   -6   15   12      4.55      0.00
   -3   15   12      6.71      0.00
    0   15   12     -3.06      0.00
    3   15   12      5.00      0.00
    6   15   12     17.26      0.00
    9   15   12      7.94      0.00
   12   15   12      7.56      0.00
  -26   16   12     -2.43      0.00
  -23   16   12     -4.23      0.00
  -20   16   12    -10.60      0.00
  -17   16   12     -4.93      0.00
  -14   16   12    -11.18      0.00
  -11   16   12     -4.99      0.00
   -8   16   12     -1.26      0.00
   -5   16   12      5.85      0.00
   -2   16   12      4.73      0.00
    1   16   12     -0.82      0.00
    4   16   12     13.70      0.00
    7   16   12     13.20      0.00
   10   16   12      5.42      0.00
  -28   17   12     -4.55      0.00
  -25   17   12      1.21      0.00
  -22   17   12     -5.16      0.00
  -19   17   12     -4.16      0.00
  -16   17   12     -8.08      0.00
  -13   17   12     -8.52      0.00
  -10   17   12     -1.77      0.00
   -7   17   12     -2.55      0.00
   -4   17   12      8.38      0.00
   -1   17   12      2.65      0.00
    2   17   12      5.74      0.00
    5   17   12     15.93      0.00
    8   17   12      8.40      0.00
   11   17   12      2.69      0.00
  -27   18   12      0.21      0.00
  -24   18   12      3.41      0.00
  -21   18   12     -0.92      0.00
  -18   18   12     -3.37      0.00
  -15   18   12     -9.08      0.00
  -12   18   12      0.67      0.00
   -9   18   12     -4.06      0.00
   -6   18   12      0.28      0.00
   -3   18   12      8.85      0.00
    0   18   12      2.81      0.00
    3   18   12     11.25      0.00
    6   18   12     15.11      0.00
    9   18   12      4.35      0.00
  -26   19   12      4.52      0.00
  -23   19   12      5.99      0.00
  -20   19   12     -1.23      0.00
  -17   19   12     -6.41      0.00
  -14   19   12     -0.65      0.00
  -11   19   12      5.30      0.00
   -8   19   12     -7.64      0.00
   -5   19   12      6.07      0.00
   -2   19   12      5.78      0.00
    1   19   12      4.71      0.00
    4   19   12     14.76      0.00
    7   19   12     13.04      0.00
  -25   20   12      7.54      0.00
  -22   20   12      3.39      0.00
  -19   20   12     -7.15      0.00
  -16   20   12     -2.73      0.00
  -13   20   12     10.38      0.00
  -10   20   12     -0.02      0.00
   -7   20   12     -4.91      0.00
   -4   20   12      7.95      0.00
   -1   20   12      1.58      0.00
    2   20   12      6.84      0.00
    5   20   12     16.61      0.00
  -27   21   12      0.98      0.00
  -24   21   12      8.74      0.00
  -21   21   12     -7.71      0.00
  -18   21   12     -6.55      0.00
  -15   21   12      6.94      0.00
  -12   21   12     12.24      0.00
   -9   21   12     -6.57      0.00
   -6   21   12      2.31      0.00
   -3   21   12      3.51      0.00
    0   21   12     -1.30      0.00
    3   21   12      8.63      0.00
    6   21   12     13.43      0.00
  -26   22   12      5.52      0.00
  -23   22   12      0.20      0.00
  -20   22   12    -13.34      0.00
  -17   22   12      1.88      0.00
  -14   22   12     12.82      0.00
  -11   22   12      4.68      0.00
   -8   22   12     -4.61      0.00
   -5   22   12      5.74      0.00
   -2   22   12     -2.38      0.00
    1   22   12     -2.66      0.00
    4   22   12      8.49      0.00
  -25   23   12      7.77      0.00
  -22   23   12    -11.86      0.00
  -19   23   12     -5.73      0.00
  -16   23   12      7.45      0.00
  -13   23   12     10.43      0.00
  -10   23   12     -1.01      0.00
   -7   23   12      2.76      0.00
   -4   23   12      4.55      0.00
   -1   23   12     -6.19      0.00
    2   23   12     -2.22      0.00
  -24   24   12     -0.30      0.00
  -21   24   12    -12.28      0.00
  -18   24   12      2.59      0.00
  -15   24   12      5.81      0.00
  -12   24   12      5.57      0.00
   -9   24   12      0.77      0.00
   -6   24   12      9.22      0.00
   -3   24   12      2.63      0.00
    0   24   12     -6.88      0.00
  -23   25   12     -8.82      0.00
  -20   25   12     -4.39      0.00
  -17   25   12      1.78      0.00
  -14   25   12      2.93      0.00
  -11   25   12      4.05      0.00
   -8   25   12      6.28      0.00
   -5   25   12     14.09      0.00
   -2   25   12      0.77      0.00
  -22   26   12     -8.75      0.00
  -19   26   12     -1.29      0.00
  -16   26   12     -2.29      0.00
  -13   26   12      3.79      0.00
  -10   26   12      3.97      0.00
   -7   26   12     13.63      0.00
   -4   26   12     15.16      0.00
  -21   27   12     -5.75      0.00
  -18   27   12     -3.35      0.00
  -15   27   12     -1.37      0.00
  -12   27   12      4.34      0.00
   -9   27   12      4.94      0.00
   -6   27   12     19.89      0.00
  -17   28   12     -3.12      0.00
  -14   28   12      2.16      0.00
  -11   28   12      0.79      0.00
   -1    1   13     -7.63      0.00
   -3    2   13     -5.12      0.00
    0    2   13     -5.35      0.00
   -5    3   13     -4.97      0.00
   -2    3   13     -1.46      0.00
    1    3   13     -3.69      0.00
   -7    4   13     -4.28      0.00
   -4    4   13     -1.56      0.00
   -1    4   13      1.04      0.00
    2    4   13     -2.51      0.00
   -9    5   13     -0.80      0.00
   -6    5   13     -5.03      0.00
   -3    5   13      2.34      0.00
    0    5   13      1.58      0.00
    3    5   13     -1.04      0.00
  -11    6   13      4.16      0.00
   -8    6   13     -4.73      0.00
   -5    6   13     -2.75      0.00
   -2    6   13      3.61      0.00
    1    6   13      0.98      0.00
    4    6   13      1.04      0.00
  -13    7   13      7.90      0.00
  -10    7   13     -0.64      0.00
   -7    7   13     -5.38      0.00
   -4    7   13     -1.49      0.00
   -1    7   13      3.92      0.00
    2    7   13     -1.81      0.00
    5    7   13      5.55      0.00
  -15    8   13      7.09      0.00
  -12    8   13      2.67      0.00
   -9    8   13     -2.28      0.00
   -6    8   13     -5.90      0.00
   -3    8   13      0.81      0.00
    0    8   13      0.66      0.00
    3    8   13     -1.85      0.00
    6    8   13      9.51      0.00
  -17    9   13      2.28      0.00
  -14    9   13      2.47      0.00
  -11    9   13      0.14      0.00
   -8    9   13     -2.19      0.00
   -5    9   13     -5.76      0.00
   -2    9   13      2.86      0.00
    1    9   13     -4.20      0.00
    4    9   13      4.29      0.00
    7    9   13      7.65      0.00
  -19   10   13     -3.24      0.00
  -16   10   13     -0.37      0.00
  -13   10   13     -1.23      0.00
  -10   10   13      2.63      0.00
   -7   10   13     -4.56      0.00
   -4   10   13     -1.66      0.00
   -1   10   13      0.24      0.00
    2   10   13     -1.49      0.00
    5   10   13      8.50      0.00
    8   10   13      1.75      0.00
  -21   11   13     -9.17      0.00
  -18   11   13     -3.02      0.00
  -15   11   13     -3.40      0.00
  -12   11   13      1.63      0.00
   -9   11   13      2.83      0.00
   -6   11   13     -4.90      0.00
   -3   11   13      1.53      0.00
    0   11   13     -0.97      0.00
    3   11   13      6.43      0.00
    6   11   13      4.33      0.00
    9   11   13     -4.13      0.00
  -23   12   13    -13.82      0.00
  -20   12   13     -6.14      0.00
  -17   12   13     -2.72      0.00
  -14   12   13     -1.89      0.00
  -11   12   13      6.27      0.00
   -8   12   13     -0.16      0.00
   -5   12   13     -1.56      0.00
   -2   12   13      1.45      0.00
    1   12   13      4.92      0.00
    4   12   13      6.90      0.00
    7   12   13     -3.08      0.00
   10   12   13     -9.35      0.00
  -22   13   13    -11.01      0.00
  -19   13   13     -0.38      0.00
  -16   13   13     -2.26      0.00
  -13   13   13      4.53      0.00
  -10   13   13      5.88      0.00
   -7   13   13     -0.47      0.00
   -4   13   13      0.33      0.00
   -1   13   13      3.88      0.00
    2   13   13      9.05      0.00
    5   13   13     -1.40      0.00
    8   13   13     -7.68      0.00
   11   13   13    -12.03      0.00
  -24   14   13    -12.35      0.00
  -21   14   13     -2.03      0.00
  -18   14   13      1.60      0.00
  -15   14   13      1.67      0.00
  -12   14   13      8.27      0.00
   -9   14   13      3.88      0.00
   -6   14   13      1.05      0.00
[truncated: 447,187 more chars]
